# Supplementary material for: Using Social Vulnerability Indices to Predict Priority Areas for Prevention of Sudden Unexpected Infant Death in Cook County, IL: Cross-Sectional Study
Source: JMIR Public Health Surveill. 2024 Aug 20;10:e48825. doi: 10.2196/48825 (PMC11350474; doi:10.2196/48825)
Supplement: Multimedia Appendix 2 [file publichealth-v10-e48825-s002.csv]

community	in_chicago	suid_count_2015_2019	suid_present_2015_2019	suid_count_cat_2015_2019	suid_rough_incidence_2015_2019	.predicted_2015_2019	.predicted_obs_diff_2015_2019	e_totpop_2014	e_hu_2014	e_hh_2014	e_pov_2014	e_unemp_2014	e_pci_2014	e_nohsdp_2014	e_age65_2014	e_age17_2014	e_disabl_2014	e_sngpnt_2014	e_minrty_2014	e_limeng_2014	e_munit_2014	e_mobile_2014	e_crowd_2014	e_noveh_2014	e_groupq_2014	e_uninsur_2014	e_daypop_2014	log_e_totpop_2014	log_e_pov_2014	log_e_crowd_2014	e_totpop_2018	e_crowd_2018	e_pov_2018	e_under_5_2019	e_median_age_2019	e_sex_ratio_2019	ep_non_hisp_white_alone_2019	ep_non_hisp_black_alone_2019	ep_asian_any_2019	ep_aian_any_2019	ep_hispanic_any_2019	e_totpop_2020	e_crowd_2020	e_pov_2020	e_disabl_2020	log_e_totpop_2020	log_e_pov_2020	log_e_crowd_2020	.predicted_2021_2025
Albany Park	TRUE	2	TRUE	0-2	64	2.1693286241167336	0.16932862411673355	52930	18004	16426	10011	3004	249174	9353	4238	12782	4462	1563	37509	10546	3439	44	1553	3562	1524	14984	30417	10.876725564852034	9.211439767419483	7.347943823148687	50343	1236	8611	3110	34	101.86438617111824	31.861430586178813	4.8884651292135946	16.576286673420338	0.7905766442206464	44.49277953240768	49280	1073	11935	3666	10.805273598207402	9.387230538772931	6.9782137426306985	3.568307572356096
Alsip	NA	1	TRUE	0-2	76	0.7085718774564291	-0.29142812254357087	20629	8035	7310	2858	1553	91865	1940	2539	5116	2633	986	9787	881	1414	145	329	570	12	2738	27604	9.934453131793008	7.957877358489813	5.796057750765372	20021	235	2753	1308	36	95.96648480124708	49.09844663103741	20.263723090754706	1.9229808700864093	0.43454372908446126	27.630987463163674	19822	224	4108	1873	9.894547710966654	8.32069157104845	5.4116460518550396	1.6112921786753747
Archer Heights	TRUE	0	FALSE	0-2	0	0.4918917965238378	0.4918917965238378	13998	4229	3924	2122	997	86367	2733	1443	3949	991	580	11108	2975	86	34	385	562	10	3575	19454	9.546669741249485	7.660114319173928	5.953243334287785	13082	365	2284	1168	32	105.50980685731398	16.12138816694695	1.0013759364011618	6.4133924476379764	1.758140957040208	81.2261122152576	13533	455	2561	876	9.512886426076506	7.848153086199526	6.12029741895095	0.6617009994918668
Arlington Heights	NA	1	TRUE	0-2	20	0.6830609912968689	-0.3169390087031311	90572	38208	36294	5256	3212	801938	3869	15582	19563	8151	1703	18152	3960	10610	55	651	2422	1027	7854	102990	11.413900393492412	8.567125560164447	6.478509642208569	89411	723	5217	5094	44.45	96.7386291261283	76.07676907763027	1.8666607017033698	11.034436478733042	0.4093456062453166	10.59377481517934	89677	904	8473	8328	11.403969604911747	9.044639916198465	6.806829360392176	1.4371870617878264
Armour Square	TRUE	1	TRUE	0-2	156	3.0111161865859466	2.0111161865859466	13850	5646	5150	5168	1066	76135	3285	2572	2732	1453	466	12240	5006	2050	5	225	2090	9	3846	15049	9.536040511615484	8.550241045462437	5.41610040220442	13719	405	4646	642	45.9	94.23242467718795	13.689044390990595	8.273197754938407	72.24287484510533	0.6050003644580508	4.264159195276624	13401	312	5660	1914	9.503084610020228	8.641179171197228	5.7430031878094825	3.2012545531274204
Ashburn	TRUE	2	TRUE	0-2	73	1.29229988055682	-0.70770011944318	42809	13465	12722	5403	2842	190382	4389	4251	11038	3939	1549	36577	2585	266	11	445	872	586	6711	28958	10.664503639837902	8.594709633844065	6.09807428216624	43986	424	4931	2741	34.7	89.72518816733765	9.343882144318647	45.214386395671355	1.5209384804255899	1.6073296048742782	40.73568862819988	42902	518	8752	4166	10.666673723876048	9.077037524661762	6.249975242259483	2.908855349311331
Auburn Gresham	TRUE	7	TRUE	6-8	290	7.027766676442613	0.02776667644261277	47611	20488	17158	14525	5722	236285	5586	7515	11842	7873	3326	47436	130	2037	44	477	5777	101	9146	27586	10.770819105958742	9.583626581720113	6.1675164908883415	45271	272	11807	2415	39.6	84.67758155999839	1.1574738795255242	96.73079896622562	0.5124693512403083	0.39760553113472197	2.211128537032537	46698	274	17448	8195	10.751456616187443	9.766980307881465	5.6131281063880705	12.173761072832582
Auburn Park	TRUE	2	TRUE	0-2	451	1.312043866550955	-0.6879561334490449	6349	2837	2411	2044	630	36059	831	935	1497	1197	462	6268	0	276	0	82	832	0	1333	7692	8.75605259917045	7.622663951323595	4.406719247264253	6084	113	1960	443	34.45	76.21932747652227	0.5588428665351742	92.70216962524654	0.8711374095989481	0.591715976331361	0.2794214332675871	5581	47	2569	1148	8.627123250788433	7.851271997109883	3.8501476017100584	2.634085941103904
Austin	TRUE	17	TRUE	15-17	260	11.33812852834919	-5.6618714716508105	99711	37797	32277	31696	9219	358025	15038	11592	27260	16213	6905	95498	2108	4932	79	1762	10000	1219	21207	71229	11.510031280856893	10.363945768938333	7.474204806496124	94762	1344	26995	6537	36.650000000000006	85.41810916140774	5.5802958992001015	76.91479707055571	0.7671851586078808	0.4748738945991009	14.893100609949137	95073	1400	37061	18117	11.462400296551008	10.520320482745682	7.24422751560335	16.850891027685865
Avalon Park	TRUE	2	TRUE	0-2	304	0.7629406279337714	-1.2370593720662286	10098	4451	3844	1818	1095	47010	764	2032	1882	1721	492	9878	30	280	0	95	688	5	1732	7906	9.22009266341886	7.505492274737424	4.553876891600541	9785	55	1633	657	45.65	75.67372038343281	0.9504343382728666	95.87123147675013	0.858456821665815	0.1430761369443025	0.09197751660705161	9629	68	2342	1866	9.172534657240284	7.758760544157663	4.219507705176107	1.404001415852352
Avondale	TRUE	0	FALSE	0-2	0	2.122669601085209	2.122669601085209	39117	15117	13560	7455	1840	217603	6729	3408	8777	3192	1277	26488	7550	1553	25	643	2550	67	12444	25652	10.574312434091581	8.916640227198839	6.466144724237619	37909	436	6607	2379	32.8	100.85361998103066	34.90991585111715	2.0971273312406025	5.484185813395236	0.859954100609354	56.6382653195811	37360	375	8927	2616	10.528355892342779	9.096835671179361	5.926926025970411	3.6933438697175105
Barrington	NA	NA	NA	NA	NA	NA	NA	NA	NA	NA	NA	NA	NA	NA	NA	NA	NA	NA	NA	NA	NA	NA	NA	NA	NA	NA	NA	NA	NA	NA	NA	NA	NA	NA	NA	NA	NA	NA	NA	NA	NA	5179	159	1058	239	8.552367266423891	6.964135612418245	5.0689042022202315	0.3527155064293752
Barrington Hills	NA	NA	NA	NA	NA	NA	NA	NA	NA	NA	NA	NA	NA	NA	NA	NA	NA	NA	NA	NA	NA	NA	NA	NA	NA	NA	NA	NA	NA	NA	NA	NA	NA	NA	NA	NA	NA	NA	NA	NA	NA	5221	13	488	226	8.560444233410552	6.1903154058531475	2.5649493574615367	0.22199289725418211
Bartlett	NA	0	FALSE	0-2	0	0.13353621049816009	0.13353621049816009	21192	8183	7699	816	1094	110942	775	2310	5255	1339	305	7514	774	423	398	65	288	69	1273	15379	9.961379030951905	6.704414354964107	4.174387269895637	20739	159	855	1387	41.6	99.16782246879335	58.93726794927432	3.409036115531125	21.302859347123775	0.5786199913207001	12.898403973190605	17525	170	1800	1382	9.771383711902791	7.495541943884256	5.135798437050262	0.43432142352488695
Bedford Park	NA	0	FALSE	0-2	0	0.4065459520345883	0.4065459520345883	11722	4230	3968	1594	610	43128	1291	1419	2894	931	223	3495	1485	293	0	214	116	7	2288	20706	9.369222697036374	7.374001859350161	5.365976015021851	11094	91	1122	839	37.05	102.15955737997501	67.7934018388318	2.5779700739138276	1.2979989183342346	2.4607896160086535	29.421308815575987	10338	70	1765	1233	9.243581705755984	7.475905969367397	4.248495242049359	0.7996064484211907
Bellwood	NA	2	TRUE	0-2	137	0.614569581329652	-1.385430418670348	19120	6799	6102	2433	1557	81429	2130	2331	4829	2046	876	18089	771	115	0	250	492	80	2660	14925	9.858490186605392	7.796880342783522	5.521460917862246	19112	239	2005	1456	38.05	84.4809167718753	4.745709501883633	73.61866889912098	1.1406446211804102	0.5755546253662621	18.480535789033066	18799	260	4334	1906	9.841558955913962	8.374246182096304	5.560681631015528	1.7320884694927277
Belmont Cragin	TRUE	3	TRUE	3-5	84	2.3917162941372236	-0.6082837058627764	58231	17942	15963	11055	4165	221919	12901	4599	16512	4931	2666	47221	13889	772	92	1658	2142	295	16017	41491	10.972173137962086	9.310638093291546	7.4133673356952405	58955	1265	9830	3587	36	98.92693595789761	17.401407853447544	2.103299126452379	3.117632092273768	0.6225086930709863	75.96132643541684	58457	1220	13197	5829	10.976046720208542	9.48774481001683	7.106606137727303	3.6829585754135565
Belmont Park	TRUE	0	FALSE	0-2	0	2.0314708775472314	2.0314708775472314	23231	6933	6249	5614	1674	58157	5458	1875	7204	2527	1207	20835	5654	534	29	422	901	11	6056	13732	10.053242872620965	8.633018756921828	6.045005314036012	23050	331	3900	1704	34.150000000000006	95.13247073321011	8.568329718004339	2.477223427331887	1.7917570498915403	0.8199566160520607	81.46637744034707	22282	429	6686	2052	10.011534456619263	8.807771066980044	6.061456918928017	2.8360558366394537
Berkeley	NA	0	FALSE	0-2	0	0.06506698721316385	0.06506698721316385	5364	2123	1949	321	291	27090	460	746	1367	502	79	3628	254	328	0	44	212	19	851	7149	8.587465244401569	5.771441123130016	3.784189633918261	5327	54	306	320	41.4	110.91127098321343	30.73024216256805	28.19598272949127	3.5855077905012203	1.1638821100056316	36.042800825980855	5210	40	732	770	8.558335134747413	6.595780513961311	3.6888794541139363	0.30318829558900356
Berwyn	NA	2	TRUE	0-2	50	2.018042939703502	0.018042939703502014	56762	20509	18401	8770	3784	221449	7789	5659	15357	5010	2326	39774	6016	1673	16	891	2056	123	9351	39058	10.946622366734951	9.079092085366229	6.792344427470809	55949	817	7280	4019	34.95	100.93200362647326	24.965593665659796	6.3289781765536475	3.324456201183221	1.0545318057516666	64.02974137160629	54850	726	11610	5127	10.912357465703376	9.359622074691938	6.587550014824796	3.6869401085717795
Beverly	TRUE	1	TRUE	0-2	77	0.10357769785529804	-0.896422302144702	21002	8029	7526	756	828	296312	382	2758	5231	1550	412	9241	67	509	4	90	404	24	933	15655	9.95237295026594	6.628041376179533	4.499809670330265	20437	39	919	1296	44.5	89.80531312937566	55.697998727797625	33.14576503400695	1.0520135049175514	0.25444047560796595	4.7854381758575135	19817	46	1584	2004	9.894295434167212	7.367708572374371	3.828641396489095	0.522829977885701
Blue Island	NA	0	FALSE	0-2	0	0.9394866361416364	0.9394866361416364	16624	6880	5930	3066	1280	57836	2148	1862	4425	2049	849	12809	1338	957	80	306	825	37	3394	12848	9.718602713339008	8.028129059431759	5.723585101952381	16426	318	2486	885	36.8	96.48199114514779	19.04298064044807	34.3053695361013	1.1993181541458664	1.6498234506270546	44.88615609399732	16111	309	3857	1800	9.687257547490987	8.257644958208228	5.733341276897746	1.4423779304332767
Bremen Township	NA	0	FALSE	0-2	0	0.05725526663644144	0.05725526663644144	6602	3146	2850	266	381	42526	256	1216	1383	635	134	677	68	1042	0	18	123	0	294	4984	8.795127912413138	5.583496308781699	2.8903717578961645	7035	13	340	513	40.6	85.3498158863756	79.82942430703625	8.40085287846482	3.0419331911869225	0	8.116560056858564	6314	6	698	809	8.750524669117937	6.548219102762372	1.791759469228055	0.504732879513816
Bridgeport	TRUE	0	FALSE	0-2	0	2.048454803252807	2.048454803252807	31939	13697	12149	6560	2404	222459	5076	3293	6361	3177	1199	21502	5204	747	53	527	2820	36	7258	24139	10.371583112575056	8.788745881938135	6.267200548541362	33888	521	5896	1661	37.55	99.05486399262332	34.894357884796975	3.065982058545798	41.162063267233236	1.2010151085930123	22.302880075542966	32901	408	8620	3345	10.401258331428318	9.061840363657739	6.0112671744041615	3.6235902807005838
Bridgeview	NA	0	FALSE	0-2	0	0.2732373697385091	0.2732373697385091	7066	2646	2460	845	352	46163	1184	1438	1397	964	122	1598	790	274	6	65	288	461	934	7930	8.86304982791909	6.739336627357174	4.174387269895637	7397	97	789	539	40.05	94.36049649217485	65.83750168987427	3.94754630255509	4.988508854941193	2.3387859943220226	21.319453832634853	7613	110	1177	863	8.937612591306213	7.0707241072602764	4.700480365792417	0.3901652833154891
Brighton Park	TRUE	2	TRUE	0-2	66	3.3374209277956868	1.3374209277956868	44130	14073	11984	11912	3093	129460	11516	2810	13739	3615	1789	41180	11434	188	38	1515	1852	115	13996	31157	10.694895102263592	9.385301574363845	7.323170717943469	45031	1542	10153	3025	30.85	105.75955265610438	6.693166929448601	1.174746285891941	10.619351113677244	1.403477604317026	79.3231329528547	42728	1130	15330	3644	10.662609722019607	9.63756697186586	7.029972911706386	5.98232962764622
Broadview	NA	0	FALSE	0-2	0	0.2972664668664628	0.2972664668664628	9933	4250	3960	971	802	53187	705	1720	1928	1431	280	7084	149	196	0	59	368	162	1468	28336	9.203617826215355	6.878326468291325	4.07753744390572	9833	31	914	368	42.55	94.98696611189091	17.359910505440862	65.38187735177463	5.56290043730296	0.3966236143598088	10.007118885385944	9481	0	1390	1376	9.15704507491796	7.237059026124737	0	2.6819653782343558
Brookfield	NA	0	FALSE	0-2	0	0.5268750588836223	0.5268750588836223	19022	7467	7006	1804	702	171977	791	1985	4347	1723	677	4154	103	330	6	90	370	178	1500	11725	9.853351483042331	7.4977617006225685	4.499809670330265	18858	29	1464	1472	39.6	83.17364098552991	67.96054724785236	5.138402799872733	3.0013787252094604	0.6204263442570792	22.727754799024286	18520	9	2243	1863	9.82660650820017	7.715569534520208	2.1972245773362196	1.8758963009663594
Buffalo Grove	NA	0	FALSE	0-2	0	0.4657086963215147	0.4657086963215147	30997	12799	12039	2512	1335	216453	2203	4673	6417	2801	588	11116	2609	2616	295	284	600	322	3873	26358	10.34164570459081	7.828834527588089	5.648974238161206	32925	319	2840	1944	41.45	97.81434035577682	56.95975702353835	0.8321943811693242	14.068337129840547	1.7555049354593775	25.299924069855734	32480	249	3961	2908	10.388379794275615	8.284251797621916	5.517452896464707	1.0812946588530195
Burbank	NA	0	FALSE	0-2	0	0.7052071091434613	0.7052071091434613	24495	7687	7278	3156	1296	109539	3785	3146	6061	3038	410	8141	2718	214	37	409	620	203	4112	18100	10.106224294072675	8.057060681965766	6.013715156042802	24740	355	2564	1493	39	103.11381233868953	58.56507679870655	3.112368633791431	2.8213419563459983	0.48100242522231207	33.84397736459175	24598	312	4601	2945	10.110420417802356	8.434028950155469	5.7430031878094825	1.5357778622292761
Burnham	NA	0	FALSE	0-2	0	0.6242760754677991	0.6242760754677991	4225	1547	1396	1025	425	17612	369	431	1106	541	305	3643	233	114	52	41	123	323	579	2318	8.348774539791274	6.932447891572509	3.713572066704308	4189	11	921	290	37.5	105.02958579881656	12.867032704702794	61.351157794222964	0.28646455001193605	0.5729291000238721	24.564335163523516	4121	0	964	305	8.323851131338817	6.871091294610546	0	2.2755727609426697
Burnside	TRUE	0	FALSE	0-2	0	0.4952791834878302	0.4952791834878302	2618	1252	901	836	175	14905	387	483	557	564	91	2618	7	159	11	61	375	0	430	2397	7.870165946469845	6.728628613084702	4.110873864173311	2336	19	414	35	45.8	98.22134387351778	0.4280821917808219	82.66267123287672	0	1.1130136986301369	1.6695205479452055	2180	18	507	595	7.687080155783135	6.2285110035911835	2.8903717578961645	0.3539039620101199
Burr Ridge	NA	0	FALSE	0-2	0	0.20671243915362106	0.20671243915362106	8087	3414	3280	677	221	48896	343	1601	1613	612	122	1291	186	600	136	38	129	0	564	8067	8.998013113095823	6.517671272912275	3.6375861597263857	7653	18	116	279	48.7	105.06784824148437	73.35685352149484	1.0192081536652293	6.533385600418137	0	13.197438912844635	3314	0	18	289	8.105911197986508	2.8903717578961645	0	0.0019815396702792237
Calumet City	NA	2	TRUE	0-2	108	3.315601847976949	1.3156018479769491	37775	16413	14254	8254	3532	157274	3466	4878	10527	4432	2344	32770	910	2435	571	337	2252	201	7085	30064	10.53940278714094	9.018453210312527	5.820082930352362	37819	328	7055	1857	36.45	83.23362102785407	9.862767392051614	73.2674052724821	0.10841111610566119	0.5817181839815966	15.140537824902827	37210	395	11332	3846	10.524332821340668	9.335385860950407	5.978885764901122	5.581738499941164
Calumet Heights	TRUE	5	TRUE	3-5	1096	0.8418742382529938	-4.158125761747006	13400	5975	5325	2034	1287	130448	1058	3285	2410	2545	565	13131	119	148	19	80	885	5	1881	10395	9.503009985939002	7.617759576608505	4.382026634673881	12956	109	1906	456	49.2	79.93541140129177	1.1037357209015128	93.0534115467737	0.06946588453226304	0.6869404137079346	3.681691880209941	12343	46	2783	1994	9.42084437974393	7.931284761525891	3.828641396489095	1.9134396409433332
Calumet Park	NA	1	TRUE	0-2	284	0.47864336791054257	-0.5213566320894574	7150	3014	2726	1218	980	45923	507	973	1462	1026	364	6806	69	182	32	83	259	0	1473	5187	8.874867635688053	7.1049654482698426	4.418840607796598	7199	58	1199	352	43	94.26229508196722	2.097513543547715	84.98402555910543	0.11112654535352133	0.5000694540908459	5.472982358660925	6965	30	1894	905	8.848652886213905	7.546446273746024	3.4011973816621555	1.576624744562937
Chatham	TRUE	4	TRUE	3-5	166	4.661910955856427	0.6619109558564267	37567	20126	15955	10510	4053	242300	3157	5792	8320	6275	2530	37296	99	2422	42	438	4888	39	7090	24283	10.533881284434855	9.260082463870997	6.082218910376446	37008	342	9960	2411	38.2	83.28867235079171	1.7915045395590141	97.13845654993514	0.4728707306528318	0.6187851275399914	0.7701037613488976	35575	242	12699	6340	10.479398422958052	9.449278529189034	5.488937726156687	8.455362868815895
Chicago Heights	NA	7	TRUE	6-8	341	3.639410807428286	-3.360589192571714	27695	11331	9339	8265	2496	145268	3833	3149	7540	2765	1596	21435	1184	729	58	433	1267	600	5707	29096	10.229007170467204	9.019785010255125	6.07073772800249	26617	230	6940	2055	35.5	90.16369798802913	17.485065935304505	37.44223616485704	0.533493631889394	0.4245407070669121	40.84607581620769	26703	330	9302	2544	10.19253119762704	9.137984709784043	5.799092654460526	5.094666701630909
Chicago Lawn	TRUE	4	TRUE	3-5	92	6.942910324066797	2.942910324066797	56293	18825	15836	18496	5560	134875	9630	4021	17810	5477	3443	54439	6947	1342	42	1210	4315	278	14809	33337	10.938325472472279	9.825309771472105	7.098375638590786	52003	698	12725	4343	31.3	89.53973351050087	2.9325231236659426	42.64561659904236	0.7384189373689979	1.073015018364325	50.922062188719885	51243	723	21367	5730	10.844334302306171	9.969602954742989	6.583409222158765	11.546101142749414
Chicago Ridge	NA	1	TRUE	0-2	83	0.41251857348580767	-0.5874814265141923	12054	5079	4774	1584	821	46563	977	1417	2694	1226	549	3651	552	1441	0	191	177	486	1422	12800	9.39715183404299	7.367708572374371	5.25227342804663	12252	190	2449	1206	36	91.51189562547967	72.00457068233757	12.161279791054522	3.4198498204374794	0.11426705843943846	14.642507345739473	12123	41	2771	1139	9.402859753746583	7.9269635448629785	3.713572066704308	2.0034108368023182
Cicero	NA	6	TRUE	6-8	118	3.9270479353470438	-2.0729520646529562	84423	24837	21792	18375	5434	231098	18207	4997	27785	6237	3539	77424	19057	1735	116	2824	2347	446	22380	60685	11.34359515530778	9.818746324081037	7.945909598613133	83147	2234	14954	5098	30.75	99.05224728609076	6.223916677691318	2.967034288669465	0.877963125548727	0.6723032701119703	88.81378762913876	81471	1537	22413	4255	11.308002407686212	10.017396426643911	7.337587743538596	7.204462471052948
Clearing	TRUE	0	FALSE	0-2	0	0.5434820392287912	0.5434820392287912	24452	9131	8440	2446	1359	168434	2732	3058	6034	2342	948	12676	2062	345	32	241	727	11	3311	13861	10.104467291148616	7.802209316247118	5.484796933490655	25735	329	2450	1765	35	94.89660554038237	40.58674956285215	2.20322517971634	0.9481251214299592	1.3988731299786283	52.465513891587335	24382	190	5544	1866	10.101600434125091	8.620471540869739	5.247024072160486	2.6010131481366763
Country Club Hills	NA	1	TRUE	0-2	80	1.9582341865987203	0.9582341865987203	17391	7000	6335	2598	1349	78143	825	2560	4584	1786	775	15360	127	612	0	18	483	161	2183	13195	9.763708110007842	7.862497197230545	2.8903717578961645	17570	68	2695	1243	39.7	80.9206541490006	9.783722253841775	88.44621513944223	2.7603870233352303	0.2675014228799089	0.8537279453614115	22709	138	5048	2039	10.030516600664669	8.52674740422105	4.927253685157205	2.582702243678545
Countryside	FALSE	0	FALSE	0-2	0	0.3744297481930764	0.3744297481930764	8112	3125	3002	1088	335	58604	624	1383	1894	1013	244	2191	213	691	258	76	206	269	638	12727	9.001099725830965	6.992096427415888	4.330733340286331	8276	48	598	553	42.65	95.36178107606679	72.22087965200579	3.733687771870469	2.0662155630739485	0.9787336877718704	23.115031416143065	8262	21	1008	1020	9.01942196795671	6.915723448631314	3.044522437723423	0.5221669473886879
Crestwood	NA	0	FALSE	0-2	0	0.23790779035989157	0.23790779035989157	8461	3829	3454	796	375	53995	648	2084	1517	1374	300	1932	59	1015	52	53	363	672	566	13595	9.0432226489245	6.679599185844383	3.970291913552122	8319	62	796	252	51.849999999999994	87.92435634540897	77.31698521456906	9.893015987498497	1.959370116600553	0.024041351123933165	9.808871258564732	8355	68	1195	1337	9.030615441029495	7.085901464365611	4.219507705176107	0.4542087738267494
Des Plaines	NA	1	TRUE	0-2	25	0.9797824993963409	-0.020217500603659122	74145	29802	28036	6628	2921	514951	6932	12585	15214	7363	1081	27928	6166	6716	754	1043	1849	1116	9899	90542	11.21377791440917	8.799058378546453	6.949856455000773	73013	810	7653	4077	42.1	94.12138881526637	60.691931573829315	2.9296152739923027	16.61347979127005	1.2668976757563721	18.86787284456193	72130	840	11319	8361	11.186225325497718	9.33423800863242	6.733401891837359	2.8338872043334753
Dixmoor	NA	1	TRUE	0-2	193	0.840854012325289	-0.159145987674711	4767	2022	1567	1633	306	13676	812	481	1556	613	244	4278	338	0	750	144	206	10	1118	4801	8.469472455204826	7.398174092970465	4.969813299576001	5207	116	1689	519	31	90.88897085946145	8.104474745534857	47.05204532360284	0	2.3045899750336085	41.00249663913962	5436	158	2205	388	8.600798775271034	7.6984827878809465	5.062595033026967	1.2907378323307037
Dolton	NA	0	FALSE	0-2	0	2.304823595450343	2.304823595450343	27333	10396	9091	5975	3356	128538	2019	2932	7016	3380	1611	26067	275	358	34	314	1003	111	5323	18071	10.215850042381968	8.695339376799712	5.749392985908253	26527	148	5727	1541	36.099999999999994	78.82668870068169	3.9808497003053493	88.93957100312889	0.7351000867041128	0.8029554793229539	2.676518264409846	25793	208	8142	3625	10.15785841626691	9.004791129062925	5.337538079701318	4.861620542720195
Douglas	TRUE	0	FALSE	0-2	0	4.768262372881426	4.768262372881426	17441	8864	7587	5729	1581	180180	1790	2615	2805	2682	1084	15249	237	6195	0	75	3084	2644	2434	30937	9.766579035268668	8.653296274408579	4.31748811353631	19017	236	6884	1018	28.1	85.55457487496324	11.936688226323817	70.03207656307514	12.373139822264289	0.578429825945207	3.4758374086343795	18888	252	7596	2952	9.846282078765348	8.935377071932177	5.529429087511423	4.805262292233126
Dunning	TRUE	0	FALSE	0-2	0	1.1383972406957714	1.1383972406957714	38796	14971	14005	4220	1935	262074	4084	5663	7591	3749	927	12109	4602	1565	56	222	1289	141	7374	28285	10.566072427513433	8.347590407030058	5.402677381872279	40194	364	3203	2152	41.6	96.04255742269066	62.414788276857244	1.744041399213813	6.239737274220033	0.8881922675026124	27.655869035179382	39474	324	5314	3954	10.583397506314054	8.57810012631976	5.780743515792329	1.4820297034060301
East Garfield Park	TRUE	4	TRUE	3-5	279	4.731676572832868	0.7316765728328676	20271	8642	6881	8592	1430	156420	2456	1864	6062	3501	1656	19444	20	1773	4	425	2943	764	3794	21335	9.916946572220285	9.058586816748646	6.052089168924417	19738	362	8838	1433	30.8	82.51903247566734	5.714864727935961	84.77555983382308	0.7396899381902928	1.1905968183199918	2.720640389097173	18075	260	9834	3200	9.802285047026965	9.193601047971885	5.560681631015528	7.765235213295272
East Side	TRUE	2	TRUE	0-2	163	1.711571561711591	-0.28842843828840903	19126	6214	5290	4752	1712	74493	3648	1623	6498	1810	827	16757	2549	41	27	407	695	9	4650	12820	9.858803944909488	8.466320861042481	6.008813185442595	19121	290	4090	1224	32.9	101.17775354416577	10.768265258093196	3.9851472203336646	0.6275822394226244	0.7374091313215836	81.41310600909995	17791	149	5165	1740	9.786447990434775	8.549660381553739	5.003946305945459	3.0239451395720174
Edgewater	TRUE	1	TRUE	0-2	54	1.8602623359921182	0.8602623359921182	45167	25969	23038	8010	2746	484989	3382	5383	5968	4353	1088	20187	3387	15130	0	1029	8340	1275	8233	30256	10.718122010680352	8.988446040062405	6.9363427358340495	47181	1037	6900	1866	38.849999999999994	108.56504794850461	57.15436298509994	11.975159492168459	12.727581017782583	1.2420253915771178	16.86907865454314	49227	994	11051	5288	10.80419753244326	9.310276200588783	6.901737206656574	3.1983046718349937
Edison Park	TRUE	1	TRUE	0-2	121	0.024247875935902576	-0.9757521240640974	10993	4925	4491	269	411	122332	644	1834	2161	1065	176	1292	315	566	0	84	446	5	837	8865	9.305013985578864	5.594711379601839	4.430816798843313	11724	8	329	826	42	97.19887955182072	80.02388263391333	0.35823950870010235	5.697714090754009	0.4861821903787103	9.646878198567043	11002	4	643	831	9.305832353435404	6.466144724237619	1.3862943611198906	0.36416141139303126
Elgin	FALSE	0	FALSE	0-2	0	0.4699961874592546	0.4699961874592546	14896	4356	4216	1997	642	63805	2456	963	4805	1235	263	10703	2134	219	300	294	160	129	2897	12129	9.608847999516849	7.599401333415815	5.683579767338681	15681	360	1377	1183	33.5	96.83575474021177	23.397742490912567	7.0084816019386516	10.056756584401505	0.4591543906638607	60.633888144888715	15504	327	2995	1236	9.648853334130548	8.00469951054955	5.7899601708972535	0.9157463152718689
Elk Grove Village	NA	0	FALSE	0-2	0	0.43043413918041884	0.43043413918041884	21792	8476	8182	2147	806	113365	1861	2522	5243	1681	548	8632	1527	1320	1013	288	533	176	2851	41856	9.989298208949238	7.671826797878781	5.662960480135946	21970	334	2061	1232	42.55	94.76306967473045	58.447883477469276	1.9708693673190714	10.22303140646336	0.591715976331361	26.117432862994995	21100	382	2738	1779	9.957028319464158	7.914983005848394	5.945420608606575	0.6119396144475014
Elmwood Park	NA	0	FALSE	0-2	0	0.5280287230227898	0.5280287230227898	24960	10205	9372	1989	1415	137946	2316	3946	4751	3001	634	7637	2408	1349	0	93	822	203	4335	12952	10.125029822483365	7.5953872788539725	4.532599493153256	24680	237	2195	1227	39.5	89.70383005117071	59.89870340356565	2.4594813614262563	4.991896272285251	0.4376012965964344	31.033225283630472	24274	201	3581	2167	10.097161097666307	8.183397369998433	5.303304908059076	1.161383543671899
Englewood	TRUE	17	TRUE	15-17	824	9.38962483350116	-7.610375166498841	27297	14372	9361	13544	3805	121782	4567	2961	7811	4606	2175	27071	152	2136	31	380	4541	129	6104	28347	10.2145320850248	9.51369892381297	5.940171252720432	23792	272	9849	2062	36.6	88.65020576131687	0.5884330867518494	91.17350369872226	0.4749495628782784	0.40770006724949565	3.55581708137189	22019	125	12664	4989	9.999660995984785	9.446518601560848	4.8283137373023015	14.327534227709743
Evanston	NA	2	TRUE	0-2	49	2.434286189719352	0.43428618971935196	75282	31771	28939	9529	3273	776805	2959	9345	15108	6418	1947	29777	1936	11893	16	514	4756	7170	5688	96142	11.228996341387754	9.162095059348188	6.2422232654551655	75157	542	9088	4057	39.5	87.7961578165521	58.764985297444014	15.756350040581715	11.17261199888234	0.8049815719094695	11.597056827707334	73979	600	10817	5633	11.211536548128285	9.28887424963029	6.396929655216146	2.917406973760247
Evergreen Park	NA	0	FALSE	0-2	0	0.35915484918414137	0.35915484918414137	19924	7619	7260	1606	1200	119893	1063	2752	4954	2436	761	6537	247	276	9	133	674	196	1418	20160	9.899680314193175	7.381501894506707	4.890349128221754	19666	57	1401	1232	40	79.38115848604845	56.879894233702835	26.0703752669582	1.5356452761110546	0.3711990236957185	13.729278958608768	19290	26	2290	2021	9.867342105899775	7.736307096548285	3.258096538021482	1.2781278029938619
Flossmoor	NA	0	FALSE	0-2	0	0.18215656711785377	0.18215656711785377	11660	4426	4254	678	562	83799	327	1858	2848	1154	321	5871	113	414	0	30	317	152	757	14596	9.363919459904483	6.519147287940395	3.4011973816621555	11915	13	509	658	42.099999999999994	87.62886597938144	38.90054553084347	47.788501888376	2.53462022660512	1.26731011330256	7.51154007553504	10804	0	1299	894	9.287671714912506	7.1693500166706	0	2.196427435728826
Forest Glen	TRUE	0	FALSE	0-2	0	0.22224157479398265	0.22224157479398265	22552	8663	8041	1171	696	218887	815	4103	5381	2275	409	6809	924	331	0	86	505	31	1619	17199	10.023579032793949	7.065613363597717	4.454347296253507	23144	135	1152	1562	44.9	91.80555555555556	69.90148634635327	1.261666090563429	15.775146906325613	0.5098513653646733	14.077082613204286	23721	96	1973	2003	10.074116010739036	7.587310506022615	4.564348191467836	0.5300576933806644
Forest Park	NA	0	FALSE	0-2	0	0.3905806524888494	0.3905806524888494	14202	7792	7178	1280	1046	115892	780	1818	2401	1107	594	7815	189	2794	0	61	1152	218	2124	15127	9.561138078742038	7.154615356913663	4.110873864173311	14041	112	1474	614	38.9	85.54489741540101	53.251192934976146	27.676091446478175	7.2217078555658425	0.7050779858984403	9.116159817676804	13808	118	1847	1426	9.53300341332321	7.52131798019924	4.770684624465665	0.600979892342824
Forest View	NA	0	FALSE	0-2	0	0.09111944024765102	0.09111944024765102	4223	1283	1164	341	292	21447	569	509	1010	359	155	2341	603	12	0	35	37	0	828	6546	8.348301054933943	5.831882477283517	3.5553480614894135	3985	83	364	233	34.9	109.38511326860842	39.74905897114178	0	0.5269761606022585	0.6775407779171895	56.43663739021329	3827	79	964	240	8.249836485425702	6.871091294610546	4.3694478524670215	0.46380480649875816
Franklin Park	NA	0	FALSE	0-2	0	0.5193088575819423	0.5193088575819423	23005	8122	7497	2772	1168	110376	3338	2517	5667	2051	740	12974	3555	973	0	548	471	36	4501	36278	10.043466862589568	7.927324360309794	6.306275286948016	23117	473	2330	1480	38.6	103.53117294822121	38.39598563827486	1.202578189211403	3.7894190422632694	1.6481377341350523	56.62932041354847	22397	511	4705	2217	10.01668230030247	8.45638105201948	6.236369590203704	1.4056536509861868
Fuller Park	TRUE	0	FALSE	0-2	0	1.1522261794165176	1.1522261794165176	2543	1523	1106	927	378	32828	414	542	590	684	150	2491	71	432	13	11	604	13	526	3797	7.841099765422119	6.831953565565855	2.3978952727983707	2320	26	660	116	46.349999999999994	96.62447257383965	1.9396551724137931	93.10344827586206	0	0.25862068965517243	5.129310344827586	2149	15	1324	536	7.67275789664251	7.188412736496954	2.70805020110221	2.156137684514624
Gage Park	TRUE	4	TRUE	3-5	123	2.5027485227275417	-1.4972514772724583	40381	10505	9451	9776	3140	96016	11000	2490	13056	2457	1527	38960	10960	419	29	1453	1293	48	13205	27382	10.606114656295205	9.187685681411377	7.2813856635702825	39302	930	7042	3241	28.9	101.29981738102911	3.7529896697369094	3.8089664648109514	0.7989415296931454	0.3333163706681594	87.07444913744847	35300	779	11004	2878	10.471638242921388	9.306014122044465	6.658011045870748	4.236918169932011
Garfield Ridge	TRUE	1	TRUE	0-2	43	0.5234466181136306	-0.4765533818863694	34743	12673	11942	2754	2164	240770	4261	5025	7803	3643	926	17574	2700	278	29	270	1135	196	3844	23694	10.455733391852487	7.9208096792886	5.598421958998375	36462	388	2556	2332	38.4	100.2852990256769	42.6690801382261	5.359003894465471	1.6153803960287423	1.3191816137348473	52.02951017497669	36049	398	5617	4074	10.492634403077314	8.633552992532433	5.986452005284438	1.6006094497784942
Glencoe	NA	0	FALSE	0-2	0	0.15682965711119076	0.15682965711119076	8824	3289	3052	281	138	222507	73	1322	2723	424	136	582	13	58	0	0	56	5	111	7233	9.085230560933338	5.638354669333745	0	8919	0	206	534	47	101.08597285067873	87.01648166834846	2.903912994730351	6.514183204395112	0.17939230855477073	3.6102702096647605	8836	0	496	767	9.086589564540008	6.206575926724928	0	0.436432753857686
Glenview	NA	0	FALSE	0-2	0	0.5802507791771965	0.5802507791771965	56752	22606	21284	3472	1642	621952	1964	11249	13717	5399	907	15865	2416	4797	354	287	1581	898	5273	88005	10.946446177013403	8.15248607578024	5.659482215759621	58402	418	3581	3191	44.9	94.6765274168832	71.88109996233005	2.046162802643745	19.179137700763675	0.1660902023903291	6.799424677237082	58090	371	6702	5104	10.969748810986578	8.810161268297255	5.916202062607435	1.7012258145931118
Glenwood	NA	0	FALSE	0-2	0	0.3814686919786621	0.3814686919786621	8816	3704	3235	1136	787	49099	627	1431	2052	1174	327	6662	74	455	8	78	239	316	1193	7799	9.084323531392696	7.035268599281097	4.356708826689592	9121	43	1230	472	37.05	81.40371925614876	19.241311259730292	68.6547527683368	1.4362460256550817	2.762854950115119	6.720754303256222	8778	36	1957	1089	9.080003870248179	7.579167967396076	3.58351893845611	1.3614044845512503
Grand Boulevard	TRUE	1	TRUE	0-2	60	4.29332766164258	3.2933276616425804	22531	12155	9890	7588	2619	293535	2309	2914	5659	3766	1729	21829	118	3601	17	256	3969	289	3703	15282	10.022647417705386	8.934323331054905	5.545177444479562	23200	192	7039	1665	37.25	70.95507738769346	3.517241379310345	88.61206896551724	1.0258620689655173	1.3103448275862069	2.211206896551724	23669	181	7657	4290	10.07192145404481	8.943375541113124	5.198497031265826	4.824804881315246
Greater Grand Crossing	TRUE	7	TRUE	6-8	748	3.551614719618886	-3.448385280381114	20341	9469	7176	6885	2264	140156	1814	2556	5545	3028	1600	20062	131	1306	8	313	2472	514	3745	14124	9.920393832602487	8.837100411162755	5.746203190540153	18733	183	6637	936	39.3	81.74353775975672	1.3986013986013985	90.8877382159825	0.005338173277104575	1.532055730529013	2.4822505738536274	17491	177	7634	3425	9.769441741907062	8.940367233305174	5.176149732573829	5.792407271363035
Hanover Park	NA	0	FALSE	0-2	0	0.4894031343994185	0.4894031343994185	13247	3651	3550	2102	633	57767	2893	822	3953	988	479	9421	2893	669	0	407	190	0	3341	6175	9.491526390684262	7.650644551436897	6.008813185442595	13171	580	1692	895	31.3	92.89185905224787	26.497608382051475	4.722496393591983	8.662971680206514	0.6377647862728721	56.08533900235365	11765	517	2533	910	9.372884301161463	7.837159650001675	6.248042874508429	0.6721278961990084
Harvey	NA	6	TRUE	6-8	491	4.089082774384764	-1.9109172256152362	22253	10448	7921	7792	2403	95118	3288	2662	5890	2858	1315	21633	485	1029	49	338	1732	265	5852	21507	10.010232109966116	8.960852845322371	5.823045895483019	21922	283	7138	1222	35.2	84.95733788395906	3.831767174527872	70.33573579053007	2.2169510081196973	0.8074080832040873	20.582063680321138	22040	440	10719	3142	10.00061426326685	9.27977314669152	6.0867747269123065	6.621171569442783
Hazel Crest	NA	4	TRUE	3-5	883	1.5620624261716867	-2.4379375738283136	13902	5437	4636	2830	1363	61862	873	1651	3730	1414	694	12365	114	330	10	71	260	40	1872	11594	9.53978799366043	7.948031990637284	4.2626798770413155	13744	91	1797	453	38.2	83.71856374473033	9.334982537834692	76.33876600698487	1.5424912689173458	0.30558789289871946	3.7980209545983703	12641	75	2893	1511	9.444700778495557	7.970049304976135	4.31748811353631	1.684935863515312
Hegewisch	TRUE	0	FALSE	0-2	0	0.7117463506366926	0.7117463506366926	13951	5450	4978	2174	672	74678	1726	2159	3318	1838	540	8263	841	70	255	162	512	18	1570	8394	9.543306469268108	7.684324067681155	5.087596335232384	14314	192	2351	827	41.1	97.44329896907217	30.669274835825068	3.4232220203996087	0.7056029062456336	0.433142378091379	65.4603884309068	14383	188	3356	985	9.573802232603889	8.118505067587098	5.236441962829949	1.4460188085372232
Hermosa	TRUE	0	FALSE	0-2	0	1.7559286379084265	1.7559286379084265	24836	7876	6923	5453	1605	88006	6187	1945	7010	2943	960	23022	6369	423	41	487	1307	14	6971	17233	10.120049492484783	8.60392119492606	6.18826412308259	23489	441	4510	1555	34.55	109.1475906297319	10.698624888245561	3.8741538592532674	2.9290306100728003	1.5837200391672697	82.43007365149644	23163	475	6086	2364	10.050311456976926	8.713746330456916	6.163314804034641	2.2518814145188446
Hickory Hills	NA	2	TRUE	0-2	127	1.1411741520587495	-0.8588258479412505	23338	8963	8283	4330	1331	99092	1866	2905	5690	2900	764	5479	1485	1583	643	560	548	116	4505	22094	10.057838212366052	8.373322820996535	6.327936783729195	23221	358	3996	1576	37.95	95.03611624391063	71.52577408380346	5.9515094095861505	4.216011369019422	0.12058050902200594	17.354980405667284	22437	454	4642	2252	10.018466660859778	8.442900586834382	6.118097198041348	1.4324481674022198
Hillside	NA	0	FALSE	0-2	0	0.4462734562212855	0.4462734562212855	9752	3639	3418	1288	577	52674	1190	1472	2110	974	358	6943	535	280	9	80	271	290	1312	13251	9.185227671161108	7.160845906664299	4.382026634673881	9547	49	511	454	39.2	97.59162303664921	25.62061380538389	35.487587723892325	2.2520163402115845	0.5132502356761286	34.56583219859642	9503	78	1329	1020	9.159362817211315	7.192182058713246	4.356708826689592	0.48408852446757966
Hinsdale	NA	0	FALSE	0-2	0	0.05018936643956137	0.05018936643956137	2008	657	615	128	45	84311	8	197	704	130	15	482	37	0	4	5	15	0	44	1298	7.60489448081162	4.852030263919617	1.6094379124341003	2196	8	63	84	41.3	109.75378787878789	74.08925318761385	0.8652094717668488	17.16757741347905	0	8.151183970856103	1965	3	38	98	7.583247524303362	3.6375861597263857	1.0986122886681098	0.006893597807476202
Hodgkins	NA	0	FALSE	0-2	0	0.06920956380429183	0.06920956380429183	3607	1442	1303	370	191	23344	602	547	781	475	101	1421	424	384	365	139	97	0	917	19906	8.19063168090354	5.91350300563827	4.9344739331306915	3247	108	388	151	39.8	116.9432918395574	59.408684939944564	2.864182322143517	0.6467508469356329	0.4311672312904219	33.4154604250077	3206	55	502	349	8.072779333169498	6.218600119691729	4.007333185232471	0.18199993656184416
Hoffman Estates	NA	3	TRUE	3-5	71	0.60969388847275	-2.39030611152725	60864	22388	21368	4558	2499	417429	4016	6674	14858	4939	1315	31131	5195	5465	20	835	892	484	7706	58390	11.016397145905062	8.42463920980563	6.727431724850855	60101	798	3975	4250	39.2	92.97227176909357	47.766260128783216	4.647177251626429	24.495432688308014	0.801983328064425	20.911465699406	62010	700	7282	4559	11.035050941343924	8.893160828735379	6.551080335043404	1.4987676074146765
Hometown	NA	1	TRUE	0-2	324	0.17283628123372546	-0.8271637187662746	4358	2095	1910	235	210	23917	242	734	901	644	155	863	111	38	0	0	115	4	592	2270	8.379768515504566	5.459585514144159	0	4308	0	349	309	36.7	87.20420683610868	68.15227483751161	1.0909935004642526	0.8588672237697307	0.7195914577530177	25.998142989786444	4216	0	654	381	8.346642090221199	6.483107351457199	0	1.1154936652329768
Homewood	NA	1	TRUE	0-2	121	0.4181201393595836	-0.5818798606404164	16359	6577	6046	1388	963	123170	561	2423	3830	1416	641	7366	150	789	49	60	363	296	1263	17905	9.702533483594172	7.23561914106675	4.0943445622221	16250	75	801	826	40.9	94.25106124924196	45.987692307692306	39.79076923076923	2.116923076923077	1.1384615384615386	8.350769230769231	15812	161	2208	1915	9.668524424416576	7.699842407396986	5.081404364984463	0.681000127815121
Humboldt Park	TRUE	10	TRUE	9-11	247	5.951494587139454	-4.048505412860546	54515	19712	16434	18641	3992	235370	9589	3936	16941	8297	3952	51652	5248	1733	10	1996	4695	321	12869	41075	10.906231172140481	9.833118734869245	7.59890045687141	56162	1508	15706	4045	31.8	92.58383191874218	7.594102774117731	31.510629963320397	1.3354225276877603	1.0434101349667035	57.544246999750726	54401	988	21141	6689	10.904137815028022	9.958969561995133	6.895682697747868	9.72604933983768
Hyde Park	TRUE	0	FALSE	0-2	0	1.8385677442245127	1.8385677442245127	18513	9162	7844	3700	877	305584	369	1831	2806	1359	612	9810	173	4743	12	106	2685	2324	1502	43324	9.826228466989177	8.216088098632316	4.663439094112067	18803	48	4303	625	30.8	95.4044696254328	49.476147423283514	22.682550656810083	18.294952933042598	0.7445620379726638	6.722331542838908	18751	72	5515	1970	9.839002363309719	8.615226931687603	4.276666119016055	4.330005599649666
Indian Head Park	NA	NA	NA	NA	NA	NA	NA	NA	NA	NA	NA	NA	NA	NA	NA	NA	NA	NA	NA	NA	NA	NA	NA	NA	NA	NA	NA	NA	NA	NA	NA	NA	NA	NA	NA	NA	NA	NA	NA	NA	NA	3781	53	240	485	8.237743803890933	5.480638923341991	3.970291913552122	0.04423539004951303
Inverness	NA	0	FALSE	0-2	0	0.016643298352785975	0.016643298352785975	6725	2582	2406	128	231	57795	92	966	1675	397	137	1456	306	0	16	14	49	1	199	2613	8.81358720447004	4.852030263919617	2.6390573296152584	6827	16	158	346	47.1	96.202890337206	77.7501098579171	1.1571700600556614	22.27918558664128	0.2343635564669694	0	6370	14	196	423	8.759354748566208	5.278114659230517	2.6390573296152584	0.037051778851140416
Irving Park	TRUE	0	FALSE	0-2	0	1.4677508410877218	1.4677508410877218	56490	22443	20313	7798	2922	416914	8270	4935	12657	5464	1812	33998	7524	4257	0	1194	3494	470	13769	38316	10.941818910319308	8.961622569542543	7.085064293952548	53665	528	5476	3466	35.9	99.18880702537768	42.6758594987422	3.260970837603652	10.582316221000653	1.1050032609708376	41.788875430914004	53604	485	8712	3910	10.889378971140118	9.072456664612796	6.184148890937483	2.5901507348821506
Jefferson Park	TRUE	0	FALSE	0-2	0	0.4333811817252498	0.4333811817252498	26975	10993	10115	2383	1508	179572	2589	4022	5711	2683	504	8613	2452	657	10	333	1443	29	4047	18581	10.202665790126336	7.776115477098742	5.808142489980444	27989	275	2700	1709	39.95	94.06576347727913	60.95251706027368	1.046839829933188	10.932866483261282	0.8646253885455001	24.316695844796172	27194	237	3379	2506	10.210751639715632	8.12533508671429	5.4680601411351315	0.919229559758058
Justice	NA	0	FALSE	0-2	0	0.8310996422036914	0.8310996422036914	13598	5169	4507	2423	1002	61843	1530	1111	3709	1450	921	5476	1011	1479	761	188	257	3	2432	8078	9.517678002086406	7.792761720816526	5.236441962829949	14538	289	2932	1487	32.5	90.02369044485391	53.287935066721694	20.19535011693493	2.324941532535424	0.28201953501169347	22.774797083505298	14837	343	4140	1582	9.604879339950793	8.32845106681936	5.8377304471659395	1.6550931708271739
Kelvyn Grove	TRUE	0	FALSE	0-2	0	0.2416186801020169	0.2416186801020169	1864	710	590	394	131	18697	361	197	461	174	67	1648	319	109	0	19	56	0	421	1056	7.530479995245536	5.976350909297934	2.9444389791664403	2537	61	511	183	32.8	103.18181818181817	6.897910918407568	2.9956641702798583	0.7094994087504927	0.27591643673630273	78.20260149783208	2162	57	408	256	7.6787889981991535	6.0112671744041615	4.04305126783455	0.1562024638929269
Kenilworth	NA	0	FALSE	0-2	0	0.011005137308767239	0.011005137308767239	2598	866	794	43	36	97446	12	379	934	158	13	158	4	0	0	0	0	0	28	2056	7.862497197230545	3.7612001156935624	0	2405	6	103	135	42.7	106.04732690622261	90.02079002079002	0	5.488565488565489	0.7900207900207901	2.2453222453222454	2191	6	105	104	7.692113339595466	4.653960350157523	1.791759469228055	0.03114646068200954
Kenwood	TRUE	0	FALSE	0-2	0	3.0884027806643273	3.0884027806643273	27953	15967	13967	7033	2141	371237	2038	3918	5614	3219	1599	22657	536	10216	16	304	5195	451	3451	19686	10.238279807349246	8.858368636308018	5.717027701406222	28332	261	6231	1984	35.1	79.32843651626443	20.78568403218975	67.01256529719045	8.492164337145278	0.7906254411972328	4.309614570097416	29032	259	8418	4039	10.276153948892906	9.038127549330516	5.556828061699537	4.4330993118837725
La Grange	NA	0	FALSE	0-2	0	0.25340410531839114	0.25340410531839114	12953	4787	4452	843	369	141867	294	1597	4099	835	274	1851	175	503	16	30	171	297	485	16945	9.469082700530256	6.736966958001855	3.4011973816621555	12782	36	478	807	40.4	90.48045359594151	85.47175715850415	6.149272414332655	2.8477546549835706	0.30511657017681115	4.975747144421843	12761	46	939	909	9.454148923733976	6.844815479208263	3.828641396489095	0.264641092919743
La Grange Park	NA	0	FALSE	0-2	0	0.21291083578078612	0.21291083578078612	9524	4104	3886	804	455	64905	295	1633	2153	911	246	2052	338	642	0	62	184	145	838	6335	9.161570207606754	6.6895992691789665	4.127134385045092	9373	24	546	587	41.3	90.50645888866106	76.01621679291583	5.174437213272165	3.9795156300010666	0.17070308332444256	13.730929264909847	9143	10	640	873	9.120743838164426	6.461468176353717	2.302585092994046	0.286129695328737
Lake View	TRUE	0	FALSE	0-2	0	2.873368302815057	2.873368302815057	103228	60626	55361	11771	3319	2129427	2000	7699	10716	5878	951	21593	1381	34171	56	553	19692	802	8618	82584	11.544695413059031	9.37339415841248	6.315358001522335	105400	947	8996	5671	30.5	102.91406652544799	77.82258064516128	4.174573055028463	9.140417457305503	0.7277039848197344	8.704933586337761	106268	999	12139	6029	11.573719484202817	9.404178688897805	6.906754778648554	2.392863081803871
Lansing	NA	2	TRUE	0-2	134	1.3394329758042791	-0.6605670241957209	29776	12646	11656	3829	2219	153575	2010	4413	6850	3250	1288	15353	430	1726	8	137	567	69	3516	28437	10.301457978882032	8.250358951477294	4.919980925828125	29851	206	4354	1496	38.7	81.35149930052916	36.461090080734316	43.84442732236776	1.0686409165522093	1.3935881545006867	16.649358480452918	30213	306	6784	3355	10.316027574316255	8.822322177471738	5.723585101952381	2.7565998735278634
Lemont	NA	0	FALSE	0-2	0	0.3142520037088887	0.3142520037088887	15922	5591	5323	502	707	113074	450	2239	3741	1194	131	1749	242	120	43	0	103	150	1055	12315	9.675457079648524	6.218600119691729	0	16347	34	920	817	44.6	98.57655502392345	92.37168899492262	0.36703982382088457	3.364531718358108	0.5077384229522236	5.260904141432679	17127	22	1104	1766	9.748411444632369	7.00669522683704	3.091042453358316	0.3919552315180011
Lilydale	TRUE	1	TRUE	0-2	284	0.6197913980137645	-0.3802086019862355	5068	2129	1632	1016	535	38017	385	625	1369	905	369	5062	11	14	0	30	386	5	729	2495	8.53070154144103	6.923628628138427	3.4011973816621555	4424	21	1092	352	40.05	76.98566447113522	2.667269439421338	94.71066907775769	1.6952983725135624	0.6781193490054249	0	4669	40	1393	828	8.448700194970938	7.239214973779806	3.6888794541139363	1.0321510307752804
Lincoln Park	TRUE	0	FALSE	0-2	0	2.511925377960299	2.511925377960299	72608	40256	36337	8331	2249	1471765	1498	7569	9921	3826	839	13470	806	22242	45	262	11043	3671	3912	81418	11.19283038757957	9.027738775974909	5.568344503761097	75492	410	6493	3718	30.7	101.14554188882437	79.61505854925025	4.783288295448524	9.219519949133682	0.8424733746622158	5.9476500821279075	76512	302	8326	3322	11.245202870258051	9.02713842775492	5.71042701737487	2.306378656351497
Lincoln Square	TRUE	0	FALSE	0-2	0	1.4652592126537265	1.4652592126537265	39547	19449	17723	5145	2037	461996	3260	3660	6610	2993	801	13682	2598	6452	20	285	3742	585	6062	32458	10.585245116968599	8.545780648268149	5.652489180268651	41713	438	3527	3245	35.8	95.16525286237426	65.1235825761753	3.5240812216814903	13.20211924340134	1.1938724138757701	18.246110325318245	41350	425	6047	2589	10.629827700451838	8.707317560273212	6.052089168924417	1.6441618325960068
Lincolnwood	NA	1	TRUE	0-2	369	0.05135686918463391	-0.9486431308153661	8579	3033	2811	374	244	79059	639	2068	1939	1043	105	3451	497	412	0	82	210	57	824	12868	9.057072635572965	5.924255797414532	4.406719247264253	8487	142	561	271	45.95	90.73862337068374	50.9838576646636	2.109108047602215	34.81795687522092	0.8837044892188053	10.133144809708966	8545	106	973	1407	9.053101595549691	6.880384082186005	4.663439094112067	0.2620809092775782
Logan Square	TRUE	2	TRUE	0-2	40	3.9034032756571375	1.9034032756571375	74055	32424	29237	14292	3191	908158	7108	4872	14774	5122	2672	41974	8371	5737	33	1053	6686	463	15284	60807	11.212563339361074	9.5674552191433	6.959398512133975	73689	639	9442	4954	31.5	103.32130965593784	50.19473734207277	3.980241284316519	5.498785436089512	1.3095577358900243	38.63941700932296	72305	687	13473	3680	11.188648562048893	9.508442961755847	6.532334292222349	4.176393431025048
Loop	TRUE	1	TRUE	0-2	90	0.9479135716693067	-0.052086428330693324	30642	20544	16694	3720	1097	315345	525	2556	1943	1282	145	11548	642	19606	134	287	7119	3505	1789	396092	10.330126895875699	8.221478947267192	5.659482215759621	37647	633	3938	1110	32.1	92.55292652552927	63.364942757723064	7.96876245119133	20.705501102345472	0.7650011953143677	9.02595160304938	39327	841	3902	2986	10.579666584865919	8.269244521183056	6.734591659972948	0.5957509144162871
Lower West Side	TRUE	1	TRUE	0-2	56	3.234865548605469	2.234865548605469	34979	13902	11901	10141	2716	211370	7733	2852	8838	3059	1655	30676	7603	953	0	1097	3374	121	10645	36669	10.462503160399518	9.224341891611996	7.00033446027523	32789	592	6741	1795	33.2	105.70596617309955	21.177834029705085	3.4767757479642567	4.699746866327121	2.8454664674128516	71.14276129189668	32672	553	8385	3501	10.394273720964392	9.034199674257309	6.315358001522335	3.0895885454492755
Lynwood	NA	0	FALSE	0-2	0	0.9385574017186733	0.9385574017186733	9252	3664	3103	2265	773	19648	433	1127	2469	911	260	6559	96	21	1131	181	105	0	1467	4003	9.13259502335133	7.725330037917135	5.198497031265826	8891	73	832	727	38.2	76.30378742811818	17.96198402879316	66.61792824204251	0.40490383533910695	0.6635923968057587	12.900686087054325	7921	124	1794	1129	8.97727273946428	7.492203042618741	4.820281565605037	0.7789428098376487
Lyons	NA	0	FALSE	0-2	0	0.3266665663768419	0.3266665663768419	10741	4078	3819	1377	487	45971	1278	1495	2352	1257	401	5695	490	619	19	218	243	67	1960	7258	9.281823473598047	7.227662498728654	5.384495062789089	10612	49	1257	744	34.75	104.36978053991066	42.37655484357331	4.108556351300415	0.9329061439879383	0.6879004900113079	50.77271013946476	10502	46	1978	1235	9.259320994197804	7.589841512182657	3.828641396489095	1.1381993780080066
Markham	NA	1	TRUE	0-2	95	2.5698764313034284	1.5698764313034284	12281	4899	4309	3680	1148	48666	1416	1681	3371	1684	776	11055	88	18	9	81	456	17	1931	9932	9.415808631610384	8.210668031162976	4.394449154672439	12068	210	3045	1051	36.7	87.31066460587326	9.023864766324163	78.70401060656282	0.9115014915478953	1.0606562810739144	10.258534968511766	11710	119	4259	1563	9.368198456591763	8.356789669923213	4.77912349311153	2.979232433511831
Matteson	NA	2	TRUE	0-2	195	0.7912460483189735	-1.2087539516810266	19586	7752	7214	2328	1708	110148	1009	3113	4500	2187	550	15615	170	399	965	99	535	145	2210	19315	9.88257030428074	7.752764808851328	4.59511985013459	20097	69	1873	1027	41.75	82.88043478260869	16.31089217296114	74.40911578842613	2.2441160372194857	0.8857043339801961	6.175051002637209	20316	127	3370	1459	9.919164031921136	8.122668023346407	4.844187086458591	1.3739874172248485
Maywood	NA	5	TRUE	3-5	368	1.9547618097252135	-3.0452381902747865	24148	9197	7635	5108	2140	113414	3377	3137	5992	3466	844	22995	1169	833	0	279	1061	110	4875	19900	10.091956839916318	8.53856321715243	5.631211781821365	23810	381	4146	1359	36.8	96.63080643816195	4.208315833683327	66.72406551868963	0.6635867282654347	1.104577908441831	26.59386812263755	23351	380	5344	3043	10.058395088732475	8.583729715216482	5.940171252720432	1.9271925566370516
McKinley Park	TRUE	0	FALSE	0-2	0	1.5677581571229278	1.5677581571229278	16449	5634	5135	4034	1165	88920	3262	1503	4380	1703	631	13345	2978	97	17	297	939	40	3803	12728	9.708019964072157	8.302513718514158	5.6937321388027	15920	286	3591	1025	38.3	98.5998429730437	16.488693467336685	1.3881909547738693	23.0464824120603	1.6457286432160805	53.71859296482412	15246	316	3817	1562	9.632072452548218	8.247220052745229	5.755742213586912	1.4505340970945633
Melrose Park	NA	1	TRUE	0-2	50	0.7510885164212354	-0.24891148357876458	28341	8989	8255	3921	1427	118052	5843	2943	7986	2315	1014	21798	5655	1051	439	780	755	98	6414	33661	10.252064798437244	8.27410200229233	6.659293919683638	27822	718	3888	2011	35.05	101.91610564474365	19.887139673639563	5.010423405937747	1.5455395011142261	0.9021637553015599	71.8460211343541	26916	638	7406	2399	10.200476184308208	8.910045761473558	6.45833828334479	2.6273445986380177
Midlothian	NA	1	TRUE	0-2	117	0.3804116004532173	-0.6195883995467827	14404	5603	5064	1478	1203	74838	1171	1604	3325	1414	439	5085	402	477	0	128	290	96	1592	11236	9.575261224768767	7.298445101508147	4.852030263919617	14458	11	1256	852	37.2	107.62128096145392	62.110942039009544	7.92640752524554	1.3072347489279292	1.5008991561765113	24.159634804260616	13911	13	2297	954	9.54043517305957	7.739359202689098	2.5649493574615367	2.022947607290651
Montclare	TRUE	1	TRUE	0-2	96	0.4460860020121271	-0.5539139979878729	12840	4925	4403	1855	783	40091	2000	1428	3257	1552	452	8789	2062	661	0	300	664	98	2823	8694	9.460320577243952	7.5256399750415355	5.703782474656201	13811	178	1813	1045	38.2	89.26771026797559	32.4958366519441	2.8021142567518647	3.852002027369488	2.9469263630439504	61.92165665049598	14382	177	3346	1606	9.57373270366244	8.11552088154677	5.176149732573829	1.4711293075066405
Morgan Park	TRUE	1	TRUE	0-2	77	2.9355141845063306	1.9355141845063306	25950	9816	8703	5004	1948	187669	1819	4372	6134	3627	1064	19016	118	928	68	76	1261	357	3269	21915	10.163926888594034	8.517992871586802	4.330733340286331	23784	43	4564	1295	43.5	80.55468258956631	26.799529095190046	62.48738647830474	0.546585940127817	1.0132862428523377	4.154053144971409	22488	89	4296	2999	10.020737112586367	8.3654396361887	4.48863636973214	2.2886314748110674
Morton Grove	NA	0	FALSE	0-2	0	0.2765085543794356	0.2765085543794356	27144	10394	9723	1877	1059	258598	1787	5973	5357	2904	404	10580	2044	1603	13	347	469	171	2768	27803	10.208911306464065	7.537430036586509	5.849324779946859	27098	213	1648	1252	46.8	99.09338836883614	59.469333530149825	2.693925750977932	30.873127168056687	0.2509410288582183	6.321499741678354	26599	196	3107	2986	10.188628900078157	8.041412909393047	5.278114659230517	0.8595981943705306
Mount Greenwood	TRUE	2	TRUE	0-2	120	0.24144760789423536	-1.7585523921057646	24453	9428	8627	1583	1164	157948	1231	2710	6237	2344	620	4959	276	976	215	259	585	661	1610	22806	10.104508186762567	7.367077059881012	5.556828061699537	25480	222	1415	1668	37.8	97.62109711245012	73.62637362637363	7.978806907378336	1.8131868131868134	0.44348508634222916	14.752747252747254	25185	247	2458	2558	10.134003858179751	7.80710329012598	5.5093883366279774	0.533819783411637
Mount Prospect	NA	0	FALSE	0-2	0	0.2904013320994903	0.2904013320994903	47326	18634	17391	2702	1565	274060	3925	6024	11270	3440	749	16435	5134	4865	345	728	887	127	7230	37041	10.764815106334996	7.9017475185201445	6.590301048196686	47833	657	2668	3562	39.5	98.82067581130813	63.00043902744967	3.4055986452867266	13.041205862061755	1.4446093701001401	18.40779378253507	46673	656	5139	4394	10.750921118000695	8.54461378699223	6.486160788944089	0.9700227841456888
Near North Side	TRUE	8	TRUE	6-8	233	2.460863529058079	-5.539136470941921	77648	58082	48898	10106	3804	1565336	1597	10752	5749	5252	993	23142	1386	51373	34	631	21472	1804	5056	204007	11.259941071644997	9.220884585851854	6.447305862541213	83200	1160	8243	3439	34.3	91.46578796054669	72.06129807692308	8.95673076923077	16.150240384615387	0.15625	6.138221153846154	88461	1219	10882	5860	11.390317055902848	9.294865327045871	7.105786129481271	2.034052210975089
Near South Side	TRUE	0	FALSE	0-2	0	0.610430319763247	0.610430319763247	24010	16257	14083	2653	922	196208	1205	2316	3186	2160	638	13786	463	13728	17	269	3068	203	1322	27917	10.086225689215299	7.88344635413774	5.594711379601839	26594	317	3153	935	37.55	76.84094016537534	50.165450853576	25.53207490411371	19.1246145747161	0.3045799804467173	5.4373166879747314	28938	265	3873	2058	10.272910889297027	8.261784679514752	5.579729825986222	1.0865587113284079
Near West Side	TRUE	2	TRUE	0-2	54	4.440081659688128	2.4400816596881283	58899	30050	26973	14502	3974	698569	3369	3624	8782	4656	1847	33808	962	19061	17	1152	8035	4442	5650	228243	10.98357939156686	9.582041849931539	7.049254841255837	62733	1068	13861	3685	31.45	95.0534181436423	43.497043023607986	26.91565842539014	19.359826566559864	0.8209395374045558	9.30770089107806	62816	1319	15053	5538	11.047965097076188	9.619332585860503	7.1846291527173145	4.34476482053278
New City	TRUE	10	TRUE	9-11	312	5.2736725875418955	-4.7263274124581045	41598	15540	11533	14681	4625	203930	8704	2889	13251	4284	2234	36125	6788	619	35	1341	3289	304	11139	41385	10.635807368170546	9.59430941973946	7.201170883281678	39542	809	11414	3208	30.8	104.5774647887324	12.72823832886551	23.008446714885437	2.278589853826311	1.573010975671438	61.40306509534166	39055	734	17435	3759	10.572726188044397	9.766234959109752	6.598509028614515	9.352014029764767
Niles	NA	0	FALSE	0-2	0	0.4201010460466759	0.4201010460466759	28775	11692	10782	2403	1068	179331	3568	7236	4692	3693	538	9214	3416	2072	11	340	1071	1174	3957	46413	10.267262233590083	7.784473235736469	5.8289456176102075	29205	444	2463	1514	48	92.14181770075407	64.87930148947099	2.4961479198767336	20.63345317582606	0.4245848313644923	10.905666837870227	34968	496	5656	4637	10.46218863654315	8.640472207576408	6.206575926724928	1.5198543954847696
Norridge	NA	0	FALSE	0-2	0	0.33368876151927623	0.33368876151927623	13532	5764	5223	1333	512	80169	1331	3314	2000	1502	217	1900	1546	862	9	122	428	427	1862	18269	9.512812529900598	7.195187320178709	4.804021044733257	13988	100	868	678	46.3	90.76484947111473	84.36517014583929	0.6148126965970833	6.34114955676294	0.4003431512725193	8.514440949385186	14257	142	1819	1847	9.56500329315396	7.506042178518122	4.955827057601261	0.5352538526799083
North Center	TRUE	0	FALSE	0-2	0	0.4178063821304167	0.4178063821304167	34815	16323	14670	1945	1038	795576	1567	2713	6965	2079	495	7772	784	2623	8	92	1818	86	2860	36367	10.457803607376647	7.573017256052546	4.5217885770490405	35705	152	1644	3118	33.8	95.07683863885839	77.38131914297718	2.100546141996919	7.497549362834337	0.5489427251085282	11.398963730569948	36142	123	2775	1855	10.495210902958108	7.928406026180535	4.812184355372417	0.6955991844461457
North Lawndale	TRUE	9	TRUE	9-11	435	8.129956596575276	-0.8700434034247237	35623	14677	10755	15840	3149	178523	5195	2976	11529	5846	3111	34910	718	1901	44	778	4837	852	6877	33153	10.480746775644146	9.670293665368417	6.656726524178391	33854	382	13555	2069	30.7	82.13981486739735	3.423524546582383	81.2961540733739	0.21858569149878893	0.39286347255863413	8.761150824127133	31310	415	15202	5535	10.351692814320451	9.629182277125986	6.028278520230698	10.311585591317181
North Park	TRUE	2	TRUE	0-2	139	0.5517390348511267	-1.4482609651488731	18058	7066	6476	2169	929	113091	1520	3582	3809	2064	376	9060	1900	1813	19	210	969	643	2504	30938	9.801344078867425	7.682021510826875	5.3471075307174685	18451	323	2758	1434	39.2	92.09831403615681	49.47157335645764	2.8345347135656604	27.781692049211426	0.6557910140371795	20.633028020161507	18806	340	4095	2220	9.841931246837023	8.31752199628717	5.8289456176102075	1.414112775893364
North Riverside	NA	1	TRUE	0-2	395	0.817882579982701	-0.18211742001729903	5120	2091	1986	587	258	25549	390	871	1075	639	271	1997	72	207	0	0	203	58	534	3060	8.540909718033554	6.375024819828097	0	5025	17	457	253	41.4	99.87956643918106	61.950248756218905	2.845771144278607	0.855721393034826	0.2985074626865672	31.920398009950247	4980	60	955	464	8.513185170018698	6.86171134048073	4.0943445622221	0.43220117311049777
Northbrook	NA	0	FALSE	0-2	0	0.39469472170697595	0.39469472170697595	30811	11933	11195	1206	769	340544	823	6959	7213	2655	518	5162	932	1976	1	13	464	586	1395	58690	10.335627048058479	7.095064377287131	2.5649493574615367	30839	57	928	1541	50.7	87.97914750076664	80.51493239080385	1.5110736405201206	15.032912870067122	0.142676481079153	2.104478095917507	30136	35	1527	2314	10.313475749371877	7.3310603052186325	3.5553480614894135	0.4225053042833652
Northfield	NA	0	FALSE	0-2	0	0.06296633328374476	0.06296633328374476	7601	3352	3024	331	150	136052	107	1856	1762	539	203	880	131	244	0	32	32	67	295	17252	8.936035096566041	5.802118375377063	3.4657359027997265	8020	6	510	304	50	90.63992359121299	83.30423940149626	1.059850374064838	10.685785536159601	0	4.314214463840399	8208	44	915	742	9.012864567410551	6.818924065275521	3.784189633918261	0.33385231005557653
Northlake	NA	0	FALSE	0-2	0	0.2988689717627094	0.2988689717627094	13046	4347	3814	1433	588	62007	2369	1639	3380	1519	298	8178	1530	955	2	246	237	248	2035	14441	9.476236852356042	7.267525427828172	5.5053315359323625	13041	163	1873	939	33.5	101.20298462007004	31.891726094624644	3.565677478720957	2.269764588605168	0.9048385859980064	63.63008971704623	13566	193	3417	1676	9.515321941506025	8.136518252115291	5.262690188904886	1.5314816553579809
Norwood Park	TRUE	0	FALSE	0-2	0	0.5972006734097814	0.5972006734097814	46441	19854	18333	3151	2128	297338	3386	8917	9108	5968	774	8315	2392	2474	44	229	2230	581	4443	34867	10.74593796874106	8.055475141757274	5.43372200355424	46831	296	3324	2857	41	95.216457369464635	77.63447289188785	0.7473681962802416	6.591787491191732	0.2775939014755183	15.10964959108283	46991	257	5579	5224	10.757711372994065	8.626764827845529	5.54907608489522	1.5906765511344838
O'Hare	TRUE	2	TRUE	0-2	203	1.1393709599725077	-0.8606290400274923	14143	6554	6116	3197	661	75723	1193	1671	3077	1223	222	3768	1808	2670	0	289	548	13	2823	19091	9.5569750810205	8.069968149059841	5.666426688112432	12549	157	1647	983	37.9	113.28358208955225	75.07371105267352	2.0400031875049804	14.359709937046777	0	10.78970435891306	13285	202	2741	1111	9.494390858193913	7.916078096302786	5.308267697401205	1.0245594607952717
Oak Forest	NA	2	TRUE	0-2	167	0.36198638328687877	-1.6380136167131212	34274	13695	13005	2341	2318	181056	1807	4405	7346	3129	1006	7485	761	2355	35	338	546	93	3379	26179	10.442142328220795	7.75833346749091	5.823045895483019	34093	279	2461	1199	42	96.54420003538362	69.44240753233801	7.828586513360514	6.174287977004076	0.07626198926465844	13.876748892734577	33009	300	2691	3225	10.404535530538022	7.897668150726906	5.703782474656201	0.49757505138665364
Oak Lawn	NA	3	TRUE	3-5	82	1.4495745865907976	-1.5504254134092024	58929	23804	22199	6836	3530	366075	4531	10161	12945	7173	1187	14555	2701	4466	305	612	1639	569	6106	48881	10.984088608402386	8.829958044235482	6.416732282512326	58198	638	7004	3659	40.8	96.16201768213281	65.69641568438777	6.484758926423588	4.421114127633253	0.6855905701226847	21.339221279081755	56849	682	10612	6265	10.948153908874458	9.26974071525763	6.525029657843462	3.142065764718545
Oak Park	NA	3	TRUE	3-5	95	1.2243830972441772	-1.7756169027558228	51988	23872	21658	4556	2398	673339	1318	5974	12729	4212	1795	19133	352	7450	73	166	2846	489	3608	49489	10.858768201701478	8.424200324567073	5.111987788356544	52225	134	4152	3166	39.65	90.12484985258253	63.23982766874102	17.872666347534704	7.153662039253231	1.1565342269028243	8.926759214935377	52102	85	5482	5294	10.8609586147206	8.60922527686273	4.442651256490317	2.1925148215761165
Oakland	TRUE	0	FALSE	0-2	0	0.7547203352171008	0.7547203352171008	1616	721	669	857	232	10380	168	142	563	185	312	1616	27	410	0	48	321	0	310	570	7.38770923908104	6.75343791859778	3.871201010907891	1503	15	408	53	33.4	81.22699386503068	0.7318695941450433	88.88888888888889	3.4597471723220226	0	5.189620758483033	1456	27	664	214	7.283448228756631	6.498282149476434	3.295836866004329	0.6286800597501087
Olympia Fields	NA	2	TRUE	0-2	1515	0.07685766933570858	-1.9231423306642914	4192	2028	1762	148	183	49048	177	1237	659	646	63	3198	22	182	0	0	106	29	193	8657	8.340933226000878	4.997212273764115	0	4171	0	99	132	48.8	92.5531914893617	21.02613282186526	75.20978182690003	1.6063294174058977	0	0	4143	0	436	496	8.329175442077402	6.077642243349034	0	0.5426916072351189
Orland Hills	NA	0	FALSE	0-2	0	0.18377316255682152	0.18377316255682152	7684	2552	2552	767	466	27526	383	675	1899	608	132	1867	309	56	27	103	215	6	657	4997	8.946895523888447	6.642486801367256	4.634728988229636	8000	53	1132	615	37.2	87.39301411057137	70.22500000000001	10.325	8.725	0.4875	11.65	7666	14	1139	623	8.9445502459405	7.037905963447182	2.6390573296152584	0.7918937532557477
Orland Park	NA	0	FALSE	0-2	0	0.5950250420002119	0.5950250420002119	55360	20918	20268	3117	2257	346577	2227	9945	11624	5103	949	9221	1470	1156	47	166	570	427	3863	49435	10.92161259029155	8.044626279767337	5.111987788356544	56338	287	2587	2584	46.2	95.10256057268722	83.07181653590827	3.660051830025915	5.168802584401292	0.22365011182505593	8.145479072739537	56742	384	5401	5471	10.946269956243567	8.594339400592892	5.950642552587727	1.1541706509626881
Palatine	NA	0	FALSE	0-2	0	1.1146864997952584	1.1146864997952584	67500	26484	24936	7271	2942	430697	4030	7654	17338	4619	2171	24918	4572	4875	16	1340	951	257	8249	65034	11.119882876860622	8.891649112650057	7.200424892944957	66859	1347	6068	4808	39.5	98.22685476383023	62.39548901419405	2.70718975754947	11.08302547151468	0.954246997412465	21.946185255537774	60007	1339	9477	5411	11.002216501065877	9.156623089470195	7.199678345691172	1.927948867794672
Palos Heights	NA	0	FALSE	0-2	0	0.1084682579264036	0.1084682579264036	11992	4766	4566	542	643	113827	637	3141	2216	1611	74	1191	219	289	0	39	210	428	758	12818	9.391995039782433	6.295266001439646	3.6635616461296463	12015	0	776	540	46.9	96.6804979253112	88.37286724927175	2.0307948397836038	2.1306699958385353	1.0070744902205577	5.601331668747399	11807	0	1132	1398	9.37644785490711	7.0317412587631285	0	1.6257914733345744
Palos Hills	NA	0	FALSE	0-2	0	0.33809025401070114	0.33809025401070114	9909	4159	3987	1165	450	63047	801	2133	1743	1215	184	1447	679	595	0	101	134	162	1256	16029	9.201198714058899	7.060476365999801	4.61512051684126	9564	83	784	464	44.3	84.46183953033268	85.4663320786282	0.7528230865746549	3.398159765788373	0.20911752404851527	9.232538686741949	9621	116	2123	1261	9.171703488361265	7.660585461703256	4.7535901911063645	0.9637326711229554
Palos Park	NA	0	FALSE	0-2	0	0.16238904945321642	0.16238904945321642	19467	7980	7523	890	881	181165	998	4692	3625	2407	130	2279	382	896	0	67	753	572	1107	27076	9.876476003289278	6.7912214627261855	4.204692619390966	19605	64	1064	635	49.95	86.77192644651969	86.18209640397858	2.550369803621525	4.4733486355521555	0.20913032389696506	5.666921703647029	18820	48	1938	2645	9.842675413139371	7.569411792450712	3.871201010907891	0.7632754732503053
Park Forest	NA	3	TRUE	3-5	431	2.4887676465279887	-0.5112323534720113	19528	8707	7577	4050	1855	115015	1071	2539	5224	2549	1308	14297	85	607	0	67	886	581	2692	14588	9.8796046120727965	8.306472160100585	4.204692619390966	19181	45	2992	696	41.5	89.15159944367177	22.93936708200824	67.4938741462906	0.5109222668265471	0.6256191022365883	4.64000834158803	18683	51	4270	2891	9.835369298459838	8.35936910622267	3.9318256327243257	3.112776450744276
Park Manor	TRUE	4	TRUE	3-5	1498	1.7256361912797755	-2.2743638087202243	2375	884	810	1766	316	6459	255	68	1205	267	458	2373	29	323	0	93	509	4	345	1636	7.772752716468742	7.476472381163905	4.532599493153256	1973	6	1250	267	21.8	64.68699839486356	0.10136847440446022	102.93968575772934	0	0.912316269640142	0.963000506842372	2145	0	1565	310	7.6708948313621175	7.3556411029742534	0	8.035788161212626
Park Ridge	NA	0	FALSE	0-2	0	0.35512379937183136	0.35512379937183136	44341	17442	16344	2425	1172	388657	2219	8070	10148	3960	921	9283	2073	3923	9	280	950	508	3229	45434	10.699665035915537	7.793586803371584	5.634789603169249	44498	315	2096	2816	44.5	94.696502510792	76.24162883725111	0.8899276371971774	14.528742864847857	0.03146208818373859	6.917164816396243	39206	216	2151	3052	10.57658507529037	7.67368812926773	5.375278407684165	0.3392006567060917
Phoenix	NA	1	TRUE	0-2	294	1.0349898749446511	0.03498987494465111	4330	1817	1560	1282	454	17555	632	580	1181	733	225	4000	227	164	19	30	153	0	1179	7903	8.373322820996535	7.156176637480615	3.4011973816621555	4377	87	1187	340	34.2	80.24210981409425	6.488462417180717	62.57710760795065	0	0	24.72012794151245	3838	47	1145	433	8.252706676567644	7.0431599159883405	3.8501476017100584	0.766772922656668
Portage Park	TRUE	1	TRUE	0-2	28	2.377868260971205	1.377868260971205	64427	24845	22489	9390	4439	337378	8049	7033	13902	6535	1857	31672	8003	1761	94	653	3089	101	12774	43943	11.073288078888153	9.147400572202308	6.481577129276431	64961	806	7353	3619	38.5	97.08062597236203	46.63105555641077	1.510136851341574	7.615338433829528	1.320792475485291	43.11817859946737	63919	924	9540	6179	11.065371935762084	9.163248764442333	6.828712071641684	2.1589508688282693
Posen	NA	1	TRUE	0-2	146	0.5921847549780427	-0.4078152450219573	7758	2654	2387	1538	651	14606	1219	495	2699	679	463	5939	942	17	212	127	324	0	1509	4762	8.956479847999912	7.338238150065589	4.844187086458591	7440	91	1762	687	31	119.0396426577331	17.701612903225804	27.594086021505376	3.225806451612903	2.043010752688172	56.94892473118279	7837	103	1993	565	8.966611387052865	7.597396320212795	4.634728988229636	1.0156770807636055
Prospect Heights	NA	0	FALSE	0-2	0	0.29304199693757355	0.29304199693757355	17567	7721	7264	1665	777	130931	1302	2768	3659	1307	413	5855	2178	2639	0	333	312	2	3357	11669	9.773777421013383	7.417580402414544	5.808142489980444	17949	384	1246	1197	40.75	97.3936590319305	62.265307259457344	1.9276839935372443	11.04796924619756	0	22.274221405092206	16957	394	2491	1533	9.738436006907127	7.820439515262181	5.976350909297934	0.580914222389045
Pullman	TRUE	2	TRUE	0-2	394	1.4696103585314728	-0.5303896414685272	6970	3442	2927	1822	917	60139	772	1102	1410	994	431	6365	172	256	13	30	774	0	1288	11239	8.84937050375457	7.507690077819904	3.4011973816621555	6816	74	1487	508	39.6	78.77679038159958	10.00586854460094	81.33802816901408	0.19072769953051644	0.8362676056338028	5.531103286384977	7131	21	2021	1110	8.872206756028303	7.611347717403621	3.044522437723423	1.9971073065644245
Richton Park	NA	3	TRUE	3-5	446	0.7019509083378404	-2.2980490916621594	15127	6444	5818	1992	1307	81274	675	1490	3341	1303	890	12682	101	1107	24	97	429	223	2019	9951	9.6242365055622	7.596894438144544	4.574710978503383	14956	191	2477	672	40.2	103.47270454229754	10.07622358919497	82.8764375501471	0.9628242845680663	1.4308638673442098	2.5809039850227333	14537	137	2793	1525	9.584452402426324	7.934871565945177	4.919980925828125	1.1616534384222725
River Forest	NA	0	FALSE	0-2	0	0.2990280550637166	0.2990280550637166	11211	4241	3895	435	218	127354	241	1680	2790	842	197	2145	162	664	0	0	176	903	416	15121	9.324650718153594	6.075346031088684	0	11064	10	399	643	42.150000000000006	92.72663387210119	81.52566883586407	5.486261749819234	6.037599421547361	0.47903109182935644	5.66702819956616	10883	9	530	882	9.294957217696062	6.272877006546167	2.1972245773362196	0.19100939341781467
River Grove	NA	0	FALSE	0-2	0	0.6264551565861394	0.6264551565861394	11869	5112	4765	1650	607	46624	982	1637	2373	1116	348	3468	1122	753	0	78	371	30	2951	17729	9.381685238056505	7.408530566894626	4.356708826689592	11301	120	1183	743	38.4	98.02139037433155	64.95885319883197	1.159189452260862	1.380408813379347	0.3804973011237943	29.510662773205908	11324	111	3112	1017	9.33467964623179	8.043020885298283	4.709530201312334	1.7718511585425183
Riverdale	TRUE	3	TRUE	3-5	142	4.560252854406157	1.5602528544061567	20440	9408	7182	7874	2190	67020	1756	1111	6877	2200	2076	19931	64	1111	0	304	1934	79	3643	12446	9.92524904431764	8.971321471503682	5.717027701406222	20048	338	8098	2118	32.1	73.23132467979025	3.237230646448524	91.38068635275339	0.2294493216280926	1.3667198723064644	4.085195530726257	19944	317	10294	2112	9.900683625203394	9.2393164802127	5.75890177387728	7.384698511497765
Riverside	NA	0	FALSE	0-2	0	0.056001206736405316	0.056001206736405316	8945	3603	3345	356	360	100621	319	1344	2251	773	226	1666	324	395	0	48	183	6	609	9815	9.09884999594282	5.87493073085203	3.871201010907891	8826	30	550	501	42.349999999999994	94.11371237458194	76.04803988216634	1.756174937684115	5.880353501019715	1.3256288239293	16.59868570133696	8584	59	566	684	9.057655284310535	6.338594078203183	4.07753744390572	0.12254569041000495
Robbins	NA	1	TRUE	0-2	218	1.7967194358051608	0.7967194358051608	7269	3053	2423	2393	510	29308	1071	1244	1810	1285	364	7006	360	308	91	61	463	514	1157	7209	8.891374009484636	7.780303087908373	4.110873864173311	6983	62	2672	459	34.55	90.15821936175918	4.768724044107117	70.75755405985966	0.30073034512387226	1.4177287698696834	24.05842760990978	7120	80	2793	1221	8.87066300440602	7.934871565945177	4.382026634673881	2.171612512444067
Rogers Park	TRUE	1	TRUE	0-2	31	4.0359309513076544	3.0359309513076544	58741	28841	24718	14885	3154	305212	6236	4898	10415	5365	1949	34879	4863	16433	38	1693	8849	4920	12942	45563	10.98089322878203	9.608109273449877	7.4342573821331355	58441	1717	13952	3217	34	96.83123307818298	45.471501172122316	26.452319433274585	6.830820827843466	1.066032408754128	19.140671788641537	59068	1666	17983	6210	10.986444601593664	9.797182146165197	7.418180822726788	5.690369833250035
Rolling Meadows	NA	1	TRUE	0-2	51	0.4382803034774707	-0.5617196965225293	32748	13232	12524	2665	1625	206792	2429	4433	7161	2667	860	9758	1456	3004	0	407	600	319	4393	45248	10.396597170496339	7.887959336599945	6.008813185442595	32297	482	1498	1966	41.650000000000006	96.23619423705806	62.086261881908534	3.1427067529491906	12.047558596773694	0.5913861968603895	20.25575130817104	32415	418	2865	2881	10.386376557609095	7.9603236291488395	6.035481432524756	0.4974047008748362
Roseland	TRUE	10	TRUE	9-11	594	4.247724807823174	-5.752275192176826	31275	12792	10500	8674	3180	158142	3239	5536	7790	5252	1619	30852	70	734	4	298	2701	669	4605	27223	10.350574335335113	9.068085324395312	5.697093486505405	29512	274	8295	1684	40.4	91.28987517337032	1.0131471943616157	89.7804283003524	0.4540525887774464	0.4642179452426132	1.2096774193548387	30207	245	10183	4862	10.315828964583725	9.228474942171665	5.501258210544727	6.230272049752824
Roselle	NA	0	FALSE	0-2	0	0.18787500240137964	0.18787500240137964	6870	2500	2408	286	279	37420	192	949	1398	434	138	1590	211	143	22	0	40	0	290	4232	8.834919385216395	5.655991810819852	0	6919	19	271	336	43.5	91.15394771587009	77.42448330683625	0.4191357132533603	19.87281399046105	0.7804596039890157	5.853447029917618	7409	9	781	835	8.910450756416656	6.660575149839686	2.1972245773362196	0.48289626089562765
Rosemont	NA	0	FALSE	0-2	0	0.08886725221641402	0.08886725221641402	4489	2057	1943	374	195	73587	186	886	954	409	109	754	150	512	0	53	104	5	565	23745	8.409385238781931	5.924255797414532	3.970291913552122	4434	16	325	266	41.6	105.62560620756547	83.33333333333334	0.13531799729364005	2.751465944970681	0.11276499774470004	9.066305818673884	4364	29	494	353	8.381144346952961	6.202535517187923	3.367295829986474	0.18700479248598403
Sauk Village	NA	1	TRUE	0-2	96	2.0152607119504773	1.0152607119504773	14811	5801	4773	3860	1546	54180	1541	1365	4577	1867	929	11272	75	205	276	145	468	42	2353	17590	9.603125426926972	8.258422462458876	4.976733742420574	14942	130	4199	1038	31.6	92.73107595764152	17.634854771784234	64.99129969214296	1.0172667648239861	1.6062106813010308	11.63164235042163	14526	97	5511	2274	9.583695426166113	8.614501373883236	4.574710978503383	4.5021807077879075
Schaumburg	NA	0	FALSE	0-2	0	0.7881385654792595	0.7881385654792595	83839	35109	33138	5406	3505	606490	4011	10404	17578	8245	2019	27907	3340	6093	16	575	1484	207	7624	114214	11.33665357200282	8.595264726836392	6.354370040797351	83964	902	4454	5193	40.5	96.53280003720671	59.46953456243151	3.283550092896956	22.275022628745653	1.0468772330999	14.32518698489829	80987	872	8682	7530	11.302043926946903	9.06900719585954	6.77078942390898	1.6171976115180382
Schiller Park	NA	0	FALSE	0-2	0	0.20637774640155754	0.20637774640155754	11842	4886	4422	1146	763	46484	1669	1387	2387	1114	342	4533	1800	954	0	263	341	5	2605	15765	9.37940781309172	7.044032897274685	5.572154032177765	11704	141	1531	791	41.349999999999994	103.59145059565522	61.61141490088858	1.7942583732057416	6.262816131237184	0.7006151742993848	29.62235133287765	11499	277	2000	639	9.350015354048665	7.600902459542082	5.6240175061873385	0.5620562102497065
Skokie	NA	1	TRUE	0-2	26	1.3888137430426886	0.38881374304268856	64215	24151	22189	7535	3031	437882	5011	11398	13390	7615	1403	29495	6049	4695	35	957	1939	815	8871	86122	11.069992107247156	8.927314111060596	6.863803391452954	63605	947	5590	3907	43.7	91.19851892318431	48.254068076409084	7.658202971464507	30.835626130021225	0.6257369703639651	11.398474962660169	62528	1212	10761	5814	11.043369735402454	9.283683766200392	7.10002716662926	2.4554437192941267
South Barrington	NA	0	FALSE	0-2	0	0.02762579332504326	0.02762579332504326	7838	2882	2696	224	318	61322	229	1111	1935	407	117	1769	431	158	0	42	172	0	413	10257	8.966738978759576	5.4116460518550396	3.7376696182833684	7280	59	267	476	44	93.97654584221749	70.6868131868132	0.37087912087912084	20.39835164835165	0.16483516483516483	8.04945054945055	10759	50	458	808	9.283497892593909	6.126869184114185	3.912023005428146	0.07782527912676833
South Chicago	TRUE	6	TRUE	6-8	265	4.423850350786718	-1.5761496492132823	28550	14072	10176	9573	2627	148761	4452	3719	7765	4374	1981	27675	1347	1388	16	497	3379	158	5165	20937	10.259412215084156	9.166701914946353	6.208590026096629	29021	286	8421	2265	34.65	80.31562462353932	2.901347300230867	78.89114778953173	0.6512525412632232	0.2101926191378657	20.37834671444816	29977	355	12528	3785	10.308185699938441	9.435721418230584	5.872117789475416	7.9154577624865565
South Chicago Heights	NA	0	FALSE	0-2	0	0.3733595436091227	0.3733595436091227	4154	1683	1456	774	421	16030	462	472	1277	671	284	2418	232	148	42	43	132	119	761	5162	8.331827004436057	6.651571873589727	3.7612001156935624	4105	76	1047	483	34.8	76.52663490688609	29.792935444579783	24.3605359317905	0.12180267965895249	0.5602923264311814	41.99756394640682	4042	78	1618	548	8.304494897963567	7.388946097618437	4.356708826689592	1.1473643638770974
South Deering	TRUE	1	TRUE	0-2	114	2.074147439127102	1.0741474391271022	15570	5778	5002	4222	1472	62391	2095	2244	4038	2400	839	14861	846	272	0	191	1164	71	3279	12725	9.653101264828043	8.348064228408266	5.25227342804663	14697	118	4273	874	35.1	73.54491420881463	3.994012383479622	68.56501326801389	0.13608219364496157	0.16329863237395387	32.43519085527659	15144	113	7704	2365	9.625359692889159	8.949494953477961	4.727387818712341	7.587786015636321
South Holland	NA	0	FALSE	0-2	0	0.4094262327484443	0.4094262327484443	16991	6288	5767	1332	1332	142826	1065	3236	3453	1778	562	13842	285	197	7	49	384	488	2070	18385	9.740439071085758	7.194436851100335	3.8918202981106265	16803	44	1952	711	41.9	86.70444638186574	11.468190204130215	85.22287686722609	0.3927870023210141	0.17258822829256681	3.82074629530441	16455	73	2943	2105	9.70838466137744	7.987184748233473	4.290459441148391	1.5007311748299748
South Lawndale	TRUE	7	TRUE	6-8	134	7.033565571211393	0.03356557121139314	72881	21321	17447	23970	4519	193565	22549	4598	20824	7197	3266	70488	18433	700	9	2704	3988	8184	22573	66038	11.196583253025215	10.08455832742843	7.902487437162855	74943	2372	20440	5228	31.35	134.59587749528578	4.152489225144443	11.873023497858371	0.4016385786531097	0.8699945291755067	79.8913841185968	70235	1721	25542	6205	11.15960204126501	10.148079435056207	7.450660796211539	9.546789563906131
South Shore	TRUE	9	TRUE	9-11	247	7.501025722411534	-1.4989742775884656	48816	27788	21416	16987	5283	279629	4571	6144	11844	7577	3774	47919	494	8759	33	819	8574	948	9650	30217	10.795813406956452	9.74020362461931	6.70808408385307	49410	751	17149	3637	36.9	75.85627820732603	2.463064157053228	95.23982999392835	0.3460837887067395	0.588949605343048	2.5075895567698847	50275	637	20148	7688	10.825263214640852	9.91086030686554	6.456769655572163	11.014030541343473
Steger	NA	0	FALSE	0-2	0	0.1850734859493943	0.1850734859493943	3043	1367	1196	395	213	22535	235	537	709	404	45	799	100	11	18	18	85	6	424	1718	8.02059914989697	5.978885764901122	2.8903717578961645	2861	0	495	78	43.8	109.18442321822191	59.76931142957008	12.023767913317023	0.8388675288360714	0.9087731562390773	27.018524991261796	2856	0	691	356	7.957177323459475	6.53813982376767	0	1.552796307190099
Stickney	NA	1	TRUE	0-2	356	0.12668226625365014	-0.8733177337463498	6810	2690	2440	657	215	22850	1028	952	1671	718	278	3510	374	152	0	160	326	100	1427	5440	8.826147399143558	6.48768401848461	5.075173815233827	6732	119	398	281	37	109.50439146800501	35.04159239453357	0.5050505050505051	0.29708853238265004	0	60.93285799168152	6607	96	848	790	8.795884972029885	6.742880635791903	4.564348191467836	0.24734532751669355
Stone Park	NA	0	FALSE	0-2	0	0.3404318276776584	0.3404318276776584	4770	1369	1274	1091	234	13571	1214	293	1570	262	227	4453	1270	28	176	231	113	0	1505	2334	8.470101583882387	6.994849985833071	5.442417710521793	4548	154	897	357	33	114.30523917995443	4.859278803869833	2.748460861917326	2.3966578715919087	0.5936675461741424	92.61213720316623	4653	100	1905	278	8.445267451844648	7.552237287560802	4.605170185988092	1.2906890663245658
Streamwood	NA	0	FALSE	0-2	0	0.48837280348447276	0.48837280348447276	42569	13996	13306	3424	2109	177454	4125	3552	11483	3204	1309	23225	2926	477	41	672	323	294	5815	30205	10.658881567825121	8.138564737261632	6.5102583405231496	41996	637	3176	2612	35.7	100.17999610819226	40.251452519287554	3.9456138679874275	17.156395847223546	0.935803409848557	36.172492618344606	44415	756	6427	3754	10.701332529203802	8.768263145371286	6.628041376179533	1.41782697447262
Summit	NA	0	FALSE	0-2	0	0.5102961583435122	0.5102961583435122	11367	3606	3136	2037	765	32803	2112	955	3232	979	474	8906	1635	129	0	399	307	37	3056	11513	9.33846969968671	7.619233416226805	5.988961416889864	11340	369	2154	880	32.349999999999994	99.60999822726467	13.580246913580247	7.451499118165785	3.2892416225749557	0.1763668430335097	73.83597883597884	11171	306	3894	1105	9.321076413570848	8.267192185932146	5.723585101952381	1.8310094015170033
Thornton	NA	0	FALSE	0-2	0	0.16513030402664414	0.16513030402664414	3728	1712	1568	475	284	23561	233	590	756	613	102	1339	9	419	14	43	112	15	551	4606	8.223627175805483	6.163314804034641	3.7612001156935624	3178	15	317	73	45.8	82.50712250712252	57.457520453115166	29.32662051604783	1.6047828823159218	0.5349276274386406	11.485210824417873	3227	21	341	467	8.079308192051961	5.831882477283517	3.044522437723423	0.12943677433549483
Tinley Park	NA	0	FALSE	0-2	0	0.6418440950132239	0.6418440950132239	45625	17539	16674	3278	1712	269954	1810	5950	10191	4491	1216	8266	725	2088	52	235	652	124	3447	40485	10.728211090884793	8.094988759303774	5.459585514144159	44675	332	4194	2721	41.75	94.24934152765584	81.21320649132625	2.4487968662562953	5.3743704532736425	0.11415780637940683	9.734750979294908	49064	267	4793	5152	10.80088084730582	8.474911799159631	5.58724865840025	1.162393417982247
Uptown	TRUE	6	TRUE	6-8	226	3.7545032471527326	-2.2454967528472674	55223	33854	30559	13185	3598	478508	4886	7095	6281	6540	1288	26360	3579	23073	30	1263	13482	2340	10281	44869	10.919134812150403	9.486835098787386	7.141245122350491	59843	1393	13333	2658	36.6	107.9334590979249	53.61362231171566	18.872716942666646	13.555470146884346	1.1947930417926909	14.290727403372157	60654	1499	17286	7970	11.012940864382113	9.757652204312583	7.312553498102598	5.426410442735188
Washington Heights	TRUE	2	TRUE	0-2	134	2.4309673024879777	0.43096730248797765	29323	11507	10193	5650	3372	175046	2610	5921	5494	4620	1348	29104	87	592	18	186	1917	222	4949	19251	10.286127470002349	8.639410824140487	5.225746673713202	30074	93	6134	1490	40.8	79.4577177943948	1.197047283367693	94.63988827558688	0.4954445700605174	0.6251246924253508	1.0573917669747956	29725	80	8652	5241	10.299743721558983	9.06554578707295	4.382026634673881	7.127562415445912
Washington Park	TRUE	3	TRUE	3-5	325	3.776897138985565	0.7768971389855648	11647	5655	4172	5550	1388	87459	1311	915	4367	1762	1329	11614	66	1418	43	228	2059	61	1800	9288	9.362803915102651	8.62155320674048	5.429345628954441	11355	131	4228	922	29.75	69.51012208314017	1.0656098634962572	89.35270805812418	0.07045354469396742	1.3121972699251432	2.3161602818141787	10427	108	5568	2168	9.252153874789594	8.624791202014256	4.68213122712422	5.365803654858194
West Elsdon	TRUE	0	FALSE	0-2	0	0.5726452882544774	0.5726452882544774	11815	3272	3137	1858	815	31928	2024	1312	3430	821	502	9413	1917	106	0	177	303	8	2237	7728	9.377125189621008	7.527255919373784	5.176149732573829	12603	275	1617	1002	32.05	95.6960845245494	14.068079028802666	2.08680472903277	3.253193684043482	3.142109021661509	80.40149170832342	11854	235	2270	859	9.380420642347783	7.727535110475448	5.459585514144159	0.7375284387955768
West Englewood	TRUE	14	TRUE	12-14	799	7.224870546714923	-6.775129453285077	34272	13267	10036	13234	5233	225477	5331	4605	9250	5437	2155	34014	356	452	22	477	3684	239	8755	24253	10.442083973247476	9.490544554572004	6.1675164908883415	28237	325	9094	1753	39.6	85.77069524749683	1.5051173991571343	81.79693310195843	0.13103375004426815	0.3506038176860148	8.740305273223075	26158	236	11907	4775	10.171910350049098	9.384881741451174	5.4638318050256105	9.124186070751591
West Garfield Park	TRUE	7	TRUE	6-8	527	5.090329860345156	-1.9096701396548443	18885	7770	5431	8999	1212	111727	2827	1699	6266	3325	1506	18596	87	1343	0	489	2389	156	4221	13230	9.846123235146557	9.104868739033948	6.192362489474872	16943	444	7110	1328	31.55	92.64170871963384	2.402171988431801	90.16112848964174	0	0.5961163902496607	2.862539101693915	16489	333	8961	3433	9.710448770900967	9.10063710688422	5.808142489980444	6.322470911055864
West Lawn	TRUE	0	FALSE	0-2	0	1.8702631813806911	1.8702631813806911	40827	11888	10994	7492	2523	137859	8140	3296	12127	3373	1504	34482	7119	718	49	863	950	20	8234	33356	10.617098906228428	8.921591063563978	6.760414691083428	38909	564	5048	2563	31.45	104.60694503621643	12.91474980081729	2.3182297154899896	1.1822457529106376	0.9586470996427562	82.5361741499396	38831	730	11393	2929	10.566974175677647	9.340754410698116	6.593044534142437	4.36701503856774
West Pullman	TRUE	11	TRUE	9-11	584	5.73859657510087	-5.26140342489913	28160	11290	9154	10022	3023	132078	3332	3985	7419	4461	1712	27881	446	425	158	316	1933	76	4532	16033	10.245657810271979	9.21253795551967	5.755742213586912	27471	284	7060	1885	36.900000000000006	85.40266154479352	0.7717229077936734	90.10228968730661	0.17472971497215245	0.7244002766553821	5.645953915037676	26484	264	8804	4065	10.184296056044737	9.082961442646353	5.575949103146316	5.039862356898773
West Ridge	TRUE	4	TRUE	3-5	59	2.9785916844798095	-1.0214083155201905	73019	27713	24245	13757	3555	346520	8247	9231	18748	7921	1595	40180	9137	7616	104	1846	3974	1567	16135	49100	11.198474960237737	9.529303064460995	7.520776415062797	77212	2010	16016	6723	35.7	97.9465186680121	41.231932860177174	11.767600891053204	28.1989846137906	0.8366575143760038	19.213334714811168	78763	2100	22728	6973	11.27419862242886	10.031352923534024	7.649692623711514	6.707352708585537
West Town	TRUE	2	TRUE	0-2	38	3.3844739531380648	1.3844739531380648	84319	40273	36779	13250	4326	1383581	7687	5004	13603	5689	2546	35532	6601	5903	34	871	8185	656	13167	82885	11.34236250412232	9.491752831414368	6.769641976852503	83290	620	10077	5228	32.3	107.85953592257104	63.74714851722896	6.875975507263778	6.80153679913555	0.5582903109617	22.291991835754594	83506	516	11200	3967	11.332673764544833	9.323669057283185	6.246106765481563	3.058161838630359
Westchester	NA	0	FALSE	0-2	0	0.24366426466938698	0.24366426466938698	20208	8621	8045	1125	692	187999	1198	4380	4417	2757	206	6049	413	721	48	66	574	216	1039	22220	9.913833844590272	7.025538314638521	4.189654742026425	20063	44	1115	1090	43.3	84.55997783728876	64.21272990081243	14.469421322833076	3.224841748492249	0.26915217066241337	16.014554154413595	19717	31	1370	2341	9.889236486766269	7.222566018822171	3.4339872044851463	0.46790314145647866
Western Springs	NA	0	FALSE	0-2	0	0.03254837613441322	0.03254837613441322	18873	7138	6847	353	571	240854	420	3763	5038	1518	225	1251	202	749	0	60	291	265	546	15852	9.84548760823814	5.8664680569332965	4.0943445622221	18632	13	563	1451	44.35	96.53246205733558	88.77737226277372	1.2666380420781451	4.497638471446972	0.48840704164877624	4.9806784027479605	18324	0	856	1670	9.815966955006633	6.752270376141742	0	0.7564636259838302
Wheeling	NA	0	FALSE	0-2	0	0.5628631598303131	0.5628631598303131	22449	8775	8378	2933	914	116372	2398	3529	5316	1785	563	11467	2826	2096	23	603	456	268	3428	28672	10.019001348748468	7.983781068977451	6.401917196727186	21841	550	2861	1577	40.3	110.16949152542372	49.466599514674236	2.834119316881095	17.81053981044824	0.906551897806877	29.66897120095234	22155	490	3894	2181	10.00581848363359	8.267192185932146	6.194405391104672	1.0218611202453467
Willow Springs	NA	0	FALSE	0-2	0	0.22241122806609875	0.22241122806609875	3748	1675	1588	373	252	29457	238	421	769	271	65	456	207	157	0	6	99	1	626	2226	8.228977643358313	5.921578419643816	1.791759469228055	4062	43	572	371	39.4	101.04547830632515	73.73215164943377	3.865091088133924	0.7877892663712458	0.6400787789266371	15.066469719350073	4163	43	578	386	8.333991247194975	6.359573868672378	3.7612001156935624	0.2202792821069543
Wilmette	NA	0	FALSE	0-2	0	0.12630915973194987	0.12630915973194987	27119	9874	9537	829	525	418454	218	4779	7845	2029	569	5153	613	1582	11	55	394	155	1103	25445	10.207989868218158	6.720220155135295	4.007333185232471	27292	18	874	1619	44.95	93.18052391799544	80.59504616737505	0.7841125604572767	14.879818261761688	0.2161805657335483	2.6894328008207533	27068	11	1313	2205	10.206107497352116	7.180069874302796	2.3978952727983707	0.528922954745387
Winnetka	NA	1	TRUE	0-2	96	0.03760402539848018	-0.9623959746015198	12292	4306	4032	249	251	296261	93	1801	4144	714	156	1378	56	427	0	15	47	11	193	15229	9.416703923250376	5.517452896464707	2.70805020110221	12458	14	356	1039	40	95.09541081848289	89.32412907368759	0.11237758869802536	5.915877347888906	0.4013485310643763	3.098410659816985	12317	12	441	476	9.418735700941484	6.089044875446846	2.4849066497880004	0.11440389487672727
Woodlawn	TRUE	5	TRUE	3-5	301	5.034830554539434	0.03483055453943429	28764	15816	12172	9604	2537	229676	2556	3500	6937	4234	1953	25100	219	5918	28	353	5147	1672	4212	25288	10.266879884222385	9.169934957341145	5.8664680569332965	28227	383	8755	1660	35.15	76.66521278584335	12.42427463067276	77.66677294788677	4.658660148085167	0.5562050519006625	3.7375562404789737	28395	500	10897	4804	10.253968352311533	9.296242800976886	6.214608098422191	5.592954789548477
Worth	NA	0	FALSE	0-2	0	0.500146939034906	0.500146939034906	11692	4988	4584	1532	854	72234	1029	1437	2610	1310	446	1518	592	952	262	102	308	61	2088	9427	9.366660126231137	7.3343293503005365	4.624972813284271	11808	121	1195	722	43.1	99.96591683708247	81.63956639566395	3.2350948509485096	2.659214092140921	0.27100271002710025	11.356707317073171	11931	135	2629	1849	9.3868953338758	7.874358824729881	4.90527477843843	1.1778882555741883
NA	NA	2	TRUE	0-2	189	0.5552738703727348	-1.444726129627265	23388	9844	8937	2470	956	136500	1183	4024	5132	2194	569	12116	1178	2200	0	256	347	166	2291	25548	10.05997834929556	7.8119734296220225	5.545177444479562	23448	369	1608	1057	43.2	86.5290384769861	42.660354827703856	26.509723643807575	19.212726032070965	0.36676902081200957	9.011429546229955	NA	NA	NA	NA	NA	NA	NA	NA
[truncated: 2 more columns]
